# Supplementary material for: Formation and Regulation Mechanism of Ascorbic Acid in Sweet Pepper and Chili Pepper at Different Growth Stages
Source: Foods. 2025 Oct 28;14(21):3675. doi: 10.3390/foods14213675 (PMC12608016; doi:10.3390/foods14213675)
Supplement: Supplementary file 1 [file foods-14-03675-s001.zip]

Archive with 1 entries (1 files):
- Table S1 All sample data.xlsx
