# Supplementary material for: Formation and Regulation Mechanism of Ascorbic Acid in Sweet Pepper and Chili Pepper at Different Growth Stages
Source: Foods. 2025 Oct 28;14(21):3675. doi: 10.3390/foods14213675 (PMC12608016; doi:10.3390/foods14213675)
Supplement: Supplementary file 1 [file foods-14-03675-s001.zip › Table S1 All sample data.xlsx]

## Sheet: Sheet1
Index	Q1 (Da)	Q3 (Da)	Molecular weight (Da)	Formula	Ionization model	Compounds	Class I	Class II	CAS	Level	22-5a-1	22-5a-2	22-5a-3	22-5b-1	22-5b-2	22-5b-3	22-5c-1	22-5c-2	22-5c-3	T41a-1	T41a-2	T41a-3	T41b-1	T41b-2	T41b-3	T41c-1	T41c-2	T41c-3	QC01	QC02	QC03	cpd_ID	kegg_map
Hmqp006235	516.304	184.073	515.297	C26H46NO7P	[M+H]+	LysoPC 18:4	Lipids	LPC	-	2	1.49579e+06	1.41469e+06	1.47407e+06	1.2006e+06	1.07565e+06	1.24873e+06	903091	894031	852479	3.15347e+06	3.11133e+06	3.09204e+06	1.88171e+06	1.84115e+06	2.14124e+06	1.27355e+06	1.14464e+06	1.12882e+06	1.62685e+06	1.62792e+06	1.63198e+06	-	-
MWStz202	353.15	177.06	352.142	C20H20N2O4	[M+H]+	cis-Moschamine	Alkaloids	Plumerane	193224-24-7	2	1.00722e+06	1.5561e+06	1.3532e+06	1.3842e+07	1.28364e+07	1.51163e+07	3.66714e+07	4.23606e+07	3.69541e+07	3.5299e+06	3.28075e+06	4.51975e+06	103807	63006.4	76028.8	325094	320021	303986	1.22551e+07	1.23674e+07	1.22859e+07	-	-
mws1433	314.139	177.055	313.131	C18H19NO4	[M+H]+	N-Feruloyltyramine	Alkaloids	Phenolamine	66648-43-9	2	4.34445e+06	4.18291e+06	4.76641e+06	1.75741e+07	1.9067e+07	2.1965e+07	2.88738e+07	2.84791e+07	3.03545e+07	1.67424e+06	2.40575e+06	1.85003e+06	159024	352809	272672	120794	169974	134318	1.07689e+07	1.08127e+07	1.07101e+07	C02717	-
Hmlp008036	322.237	137.06	321.23	C19H31NO3	[M+H]+	Homodihydrocapsaicin I	Alkaloids	Phenolamine	20279-06-5	2	3.01211e+06	3.05982e+06	3.11434e+06	8.50066e+07	7.89646e+07	7.98884e+07	6.56358e+07	6.90571e+07	6.59155e+07	5.84852e+06	5.70922e+06	6.013e+06	3.33463e+06	3.52988e+06	3.53217e+06	2.01459e+06	2.09801e+06	2.07222e+06	4.75781e+07	4.70563e+07	4.74497e+07	-	-
ML10176345	171.03	109.029	172.037	C7H8O5	[M-H]-	3-Dehydroshikimic acid	Organic acids	Organic acids	2922-42-1	3	180176	49844.9	207238	27134	23439.2	39058.8	22357.5	14675.4	14318	73512.9	64172.1	53767.3	39753.9	46030.5	39511.2	75700.8	52387.2	64710.9	59215.3	60021.6	59242.7	C02637	ko00400,ko00999,ko01100,ko01110,ko01230,ko01240
Cmbp003236	314.108	161.062	313.098	C14H19NO5S	[M+H]+	(E)-S-(3-(4-Hydroxy-3,5-dimethoxyphenyl)allyl)cysteine	Alkaloids	Alkaloids	-	2	16276.4	37340.1	22732.1	292406	279014	322794	533240	425870	493030	104491	134850	160037	1.88104e+06	2.14221e+06	2.00451e+06	1.70336e+06	1.73052e+06	1.45857e+06	584147	574286	582322	-	-
Hmgp006701	625.254	325.108	624.247	C36H36O8N2	[M+H]+	Lyciumamide A	Alkaloids	Phenolamine	-	2	491640	425918	429662	3.76134e+06	4.21054e+06	5.36318e+06	6.19795e+06	6.51999e+06	6.62711e+06	621496	947008	316455	565720	842991	562264	907460	924662	812538	1.9289e+06	1.96412e+06	1.92545e+06	-	-
pmn001606	309.28	309.28	310.287	C20H38O2	[M-H]-	Eicosenoic acid	Lipids	Free fatty acids	26764-41-0	2	1.6941e+06	2.93024e+06	2.57546e+06	2.85716e+06	2.45499e+06	2.56474e+06	2.12964e+06	997198	1.68203e+06	1.57189e+06	1.23339e+06	1.08749e+06	1.01758e+06	918918	775458	909754	658777	664747	111370	108929	109960	C16526	ko01040
MWS4309	262.119	188.071	261.111	C13H15N3O3	[M+H]+	Glycyl-tryptophan	Amino acids and derivatives	Amino acids and derivatives	2390-74-1	3	112973	130392	111914	125207	94055	92424.5	87493.8	106606	101091	133373	132341	165679	251621	234576	235089	294260	304704	304719	162481	159217	162150	-	-
Qmjp110218	330.133	177.054	329.126	C18H19NO5	[M+H]+	N-Trans-feruloyldopamine	Alkaloids	Alkaloids	142350-99-0	1	23622.2	49386.4	54708.5	838007	1.24165e+06	1.65908e+06	1.78514e+06	2.27059e+06	1.73326e+06	43748.5	39490.9	33071.4	2009.66	5153.45	6381.8	3224.26	10782.4	2277.73	623694	635635	622910	-	-
mws0912	271.06	201	270.053	C15H10O5	[M+H]+	2'-Hydroxydaidzein	Flavonoids	Isoflavones	7678-85-5	3	392174	353501	312842	189490	254847	307380	141562	249882	183266	21591.8	20473.8	30106.8	38143.8	25861.7	54049.1	31334.9	40989.1	30388.5	139259	140646	137332	C02495	ko00943,ko01110
mws1604	306.206	137	305.199	C18H27NO3	[M+H]+	Capsaicin	Alkaloids	Phenolamine	404-86-4	1	1.69315e+06	1.63861e+06	1.62173e+06	4.14289e+07	4.12321e+07	4.23404e+07	4.06089e+07	3.89523e+07	3.81051e+07	4.12499e+06	4.50001e+06	4.63906e+06	3.10547e+06	3.33139e+06	2.97042e+06	1.80527e+06	2.01077e+06	1.84486e+06	2.5108e+07	2.45983e+07	2.51254e+07	C06866	ko00996,ko01100,ko01110
pmb1650	279.2	149.4	278.225	C18H30O2	[M+H]+	Octadeca-11E,13E,15Z-trienoic acid	Lipids	Free fatty acids	25575-00-2	3	7.13371e+06	6.45343e+06	8.00096e+06	8.39011e+06	7.69732e+06	8.45719e+06	7.6723e+06	6.74253e+06	6.88858e+06	7.62279e+06	7.04985e+06	7.6497e+06	6.67042e+06	7.02137e+06	6.04531e+06	7.55881e+06	6.87884e+06	7.3171e+06	7.08932e+06	7.25383e+06	7.08107e+06	-	-
mws2182	308.222	184.1	307.215	C18H29NO3	[M+H]+	Dihydrocapsaicin	Alkaloids	Phenolamine	19408-84-5	2	3.02812e+06	3.07793e+06	3.54835e+06	5.31356e+07	5.35371e+07	5.09689e+07	4.82045e+07	4.81173e+07	4.72458e+07	6.06411e+06	6.39693e+06	6.8505e+06	3.75652e+06	4.22441e+06	3.93439e+06	2.57011e+06	2.65126e+06	2.5505e+06	3.17449e+07	3.20979e+07	3.26424e+07	C16952	-
pmb0885	291	190.9	290.188	C18H26O3	[M+H]+	4-Oxo-9Z,11Z,13E,15E-Octadecatetraenoic Acid	Lipids	Free fatty acids	-	3	216539	188004	178783	49437.3	44472.8	52794.9	42938.3	47839.7	45129.4	53165.4	48342.6	52026.6	38710.4	45247.3	50112.6	25920	30579.8	26702	54123.4	52477.7	53563.2	-	-
Lskp211411	497.311	335.262	496.304	C27H44O8	[M+H]+	abutasterone	Steroids	Steroid	-	3	78116.8	80625.8	76980.2	138544	136927	153445	357849	315076	323634	39814.9	31071.5	31890.6	259976	232435	246463	507232	468069	487058	204120	210634	206627	-	-
Zmbn005559	349.086	187.034	350.094	C16H18N2O5S	[M-H]-	Indole-3-cyano-2-O-glucoside	Alkaloids	Plumerane	-	3	25913.6	25536.3	24626.7	74494.7	70922.9	53272.1	45951.3	9144.61	38912.8	62273.6	58762.9	58026.1	28581.8	23627	25528.4	34904.2	22447.9	39327.8	47122.2	45945.8	47404.5	-	-
pme0274	132.102	69	131.095	C6H13NO2	[M+H]+	6-Aminocaproic acid	Organic acids	Organic acids	60-32-2	2	180097	157694	171659	1.7071e+06	1.77354e+06	1.81819e+06	1.31103e+06	1.46836e+06	1.49989e+06	1.52932e+06	1.65197e+06	1.83874e+06	1.53886e+06	1.55579e+06	1.50912e+06	1.57492e+06	1.58321e+06	1.65652e+06	1.36151e+06	1.40836e+06	1.38132e+06	C02378	ko01100
Hmmp002767	852.51	852.51	851.503	C45H73NO14	[M+H]+	α-Chaconine	Alkaloids	Steroid alkaloids	20562-03-2	2	2.45837e+06	2.50718e+06	2.78464e+06	1.1947e+06	1.09908e+06	1.33308e+06	1.44722e+06	1.34808e+06	1.33958e+06	2.02209e+06	1.85886e+06	1.63784e+06	2.49389e+06	1.63327e+06	1.87869e+06	1.08175e+06	1.27807e+06	1.0604e+06	1.32797e+06	1.37344e+06	1.34367e+06	C10796	-
pma1751	286.092	124	285.085	C12H15NO7	[M+H]+	N-(beta-D-Glucosyl)nicotinate	Others	Vitamin	-	3	3.044e+07	2.61783e+07	2.80416e+07	3.00883e+07	2.85338e+07	2.91048e+07	2.69481e+07	2.77668e+07	2.8385e+07	1.41996e+07	1.3065e+07	1.4734e+07	1.00743e+07	1.10794e+07	1.19522e+07	1.32086e+07	1.38512e+07	1.33379e+07	2.07435e+07	2.14857e+07	2.13105e+07	-	-
Zahp012577	280.264	81.0725	279.256	C18H33NO	[M+H]+	octadecadienoic acid amide	Alkaloids	Alkaloids	-	1	264383	287176	290867	641358	505811	494707	424975	408170	405336	313812	332980	301708	420128	316876	335707	357726	311306	333693	432073	437389	448246	-	-
pmb2999	461.109	299.1	462.116	C22H22O11	[M-H]-	Chrysoeriol-5-O-glucoside	Flavonoids	Flavones	-	3	3.5055e+06	3.68591e+06	3.30561e+06	26499.5	33879.3	48227.8	9	9	9	704175	775219	675567	129604	142745	124664	19294	8484.11	19371.6	860033	875652	893786	-	-
Lmlp005236	451.123	289.083	450.116	C21H22O11	[M+H]+	Dihydrokaempferol-3-O-glucoside	Flavonoids	Flavanonols	1049-08-8	3	1.16335e+06	1.08674e+06	1.1723e+06	139788	97040.9	60696.6	189797	154989	138173	4.1865e+06	3.94728e+06	4.69752e+06	2.06738e+06	2.8178e+06	2.44531e+06	216303	267704	230686	1.2556e+06	1.30636e+06	1.27674e+06	-	-
Hmfp003206	1048.56	1048.56	1047.56	C51H85NO21	[M+H]+	Tomatidine-3-O-glucosyl-(1→2)-[rhamnosyl-(1→3)]glucosyl-(1→4)glucoside	Alkaloids	Steroid alkaloids	-	2	3.85571e+07	3.81997e+07	4.06956e+07	6.64387e+06	6.72241e+06	7.3671e+06	3.89938e+06	4.1009e+06	4.43757e+06	477692	470853	520921	493988	471699	497587	720258	586402	591160	1.95272e+07	2.00043e+07	1.92285e+07	-	-
pme3184	332.075	136	331.068	C10H14N5O6P	[M+H]+	2'-Deoxyadenosine-5'-monophosphate	Nucleotides and derivatives	Nucleotides and derivatives	653-63-4	3	422796	484623	480561	688127	570102	700091	835169	884074	1.01947e+06	399258	363476	412082	350927	461973	481674	703108	712467	744258	601397	584834	578499	C00360	ko00230,ko01100,ko01232
Qatp010618	343.155	105.033	342.147	C20H22O5	[M+H]+	Lignans Machilin F	Lignans and Coumarins	Lignans	-	2	48768.6	44645.1	49125.8	49770.6	40251.6	50832.2	46410.8	47144.9	45495.2	43639.4	45457.1	44394.7	44709.5	44125.2	45997.6	43407.1	44242.1	49553.1	39840.6	41450.5	41008.9	-	-
pme3011	104.071	68.8	103.063	C4H9NO2	[M+H]+	γ-Aminobutyric acid	Organic acids	Organic acids	56-12-2	2	5.42217e+06	5.53982e+06	5.48951e+06	8.4566e+06	8.816e+06	8.55775e+06	6.27032e+06	7.14153e+06	6.38608e+06	9.83229e+06	9.32719e+06	1.08104e+07	9.08278e+06	9.05837e+06	9.19613e+06	8.15563e+06	8.53647e+06	8.37727e+06	7.49216e+06	7.75848e+06	7.77709e+06	C00334	ko00250,ko00330,ko00410,ko00650,ko00760,ko01100
mws0671	120.066	74.1	119.058	C4H9NO3	[M+H]+	L-Homoserine	Amino acids and derivatives	Amino acids and derivatives	672-15-1	3	1.07545e+06	1.11414e+06	1.05641e+06	7.22059e+06	7.45766e+06	6.89134e+06	5.34237e+06	6.16358e+06	5.6869e+06	4.22359e+06	4.00467e+06	4.1782e+06	6.10775e+06	5.7274e+06	5.44509e+06	6.17308e+06	5.96966e+06	6.15488e+06	4.89379e+06	4.96431e+06	5.1028e+06	C00263	ko00260,ko00270,ko00300,ko00920,ko01100,ko01110,ko01230
pme0170	217.13	158	216.122	C8H16N4O3	[M+H]+	N-Acetyl-L-Arginine	Amino acids and derivatives	Amino acids and derivatives	155-84-0	3	30891.2	41961.2	38030.3	274449	273508	227645	358343	381705	356187	332868	301363	377047	607812	592877	591166	237326	322788	312258	270808	280293	269018	-	-
Lmnp002616	655.19	493.14	654.18	C29H34O17	[M+H]+	Cirsiliol-8-C-(2''-glucosyl)glucoside	Flavonoids	Flavones	-	3	91560.9	106998	109416	43741.8	91913.2	103938	209168	208166	173262	70992	110185	90542.7	65655.3	73638.1	67306.7	80149.7	54762.8	60939.9	94987.2	99369.5	96773.2	-	-
Wafp003158	321.191	177.054	320.185	C16H24N4O3	[M+H]+	N-Feruloylhomoagmatine	Alkaloids	Phenolamine	-	1	1.22359e+06	1.24404e+06	1.34257e+06	1.55956e+07	1.2422e+07	1.34194e+07	4.28658e+07	4.41955e+07	4.45568e+07	577230	420061	537901	717316	644763	767345	4.79856e+06	5.93434e+06	5.67495e+06	1.13448e+07	1.17932e+07	1.1832e+07	-	-
pmd0136	524.371	184.073	523.364	C26H54NO7P	[M+H]+	LysoPC 18:0(2n isomer)	Lipids	LPC	-	1	1.32532e+07	1.30538e+07	1.22247e+07	1.67652e+07	1.63929e+07	1.93283e+07	1.64385e+07	1.69363e+07	1.6599e+07	6.66462e+06	7.3998e+06	7.17516e+06	9.67091e+06	1.07685e+07	1.00727e+07	1.02459e+07	1.13422e+07	1.13985e+07	1.2135e+07	1.24729e+07	1.27183e+07	-	-
Lmxn015337	269.249	251.238	270.256	C17H34O2	[M-H]-	Methyl palmitate	Lipids	Free fatty acids	112-39-0	2	7286.91	24449	20711	43180.7	50071.3	40150	24735.3	31923.6	26077.5	7736.59	5697.93	4288.38	6147.14	7928.12	8100.15	4491.52	4009.68	7506.57	23926.8	23921.1	24913.1	C16995	-
pmp001230	279.159	121	278.152	C16H22O4	[M+H]+	Senkyunolide M	Others	Lactones	146986-60-9	3	3.96179e+06	3.53167e+06	3.89353e+06	4.15531e+06	4.28876e+06	3.90297e+06	3.47874e+06	3.95579e+06	3.62244e+06	3.6477e+06	3.66337e+06	4.01801e+06	3.60158e+06	3.61066e+06	3.81324e+06	3.74972e+06	3.81138e+06	4.08162e+06	3.5162e+06	3.68998e+06	3.62091e+06	-	-
Zmcp102201	205.086	149.023	204.079	C12H12O3	[M+H]+	Senkyunolide B	Others	Lactones	93236-67-0	1	1.06507e+06	1.09056e+06	1.10096e+06	1.24043e+06	1.18504e+06	1.17933e+06	1.10926e+06	1.05049e+06	1.05108e+06	1.03859e+06	980112	956436	1.05072e+06	966252	1.03156e+06	1.08195e+06	1.04636e+06	1.09666e+06	997984	1.04125e+06	994643	C09921	-
mws0045	449.108	303.05	448.101	C21H20O11	[M+H]+	Quercetin-3-O-rhamnoside(Quercitrin)	Flavonoids	Flavonols	522-12-3	2	4.29948e+06	5.79596e+06	5.00969e+06	23092	13778.5	19419.8	2634.1	5299.04	3745.46	8.23187e+07	7.31495e+07	8.40594e+07	2.76003e+07	2.79151e+07	3.13394e+07	4.84368e+06	4.80613e+06	5.25276e+06	3.29547e+07	3.32183e+07	3.16122e+07	C01750	ko00944
Lssp210357	625.247	325.143	624.242	C30H40O14	[M+H]+	Pierisoid B	Others	Saccharides	-	2	398483	378557	361030	4.55594e+06	4.08131e+06	4.59536e+06	5.67577e+06	6.10819e+06	6.75631e+06	583597	967108	333452	542753	885866	571701	835545	953394	794384	2.07069e+06	2.10804e+06	2.18231e+06	-	-
Lmhp007598	534.355	184.073	533.348	C27H52NO7P	[M+H]+	LysoPC 19:2(2n isomer)	Lipids	LPC	-	2	2.23945e+06	1.84473e+06	2.24502e+06	135779	131103	196322	149928	144889	143284	91024.2	79261	93245.7	64304.1	63504.5	64329	75126.2	80998.1	73918.3	570302	554968	540232	-	-
Wagp002530	177.055	117.033	176.047	C10H8O3	[M+H]+	2-Methoxy-1-benzofuran-5-carbaldehyde	Others	Others	-	1	301404	359375	362195	242082	286960	305150	682724	760034	686123	555820	497766	579746	164280	147366	154686	150924	120120	124037	261548	266038	275819	-	-
pmb2643	225.186	207	226.193	C14H26O2	[M-H]-	Myristoleic acid	Lipids	Free fatty acids	544-64-9	3	4660.32	3950.59	4044.67	10147.4	11113.3	10154.4	9721.65	11062.7	9691.38	8368.35	8164.02	5465.72	4481.52	5446.28	5809.48	4361.81	5293.74	5386.17	6905.29	7039.16	7289.13	C08322	-
pme1210	150.058	61	149.051	C5H11NO2S	[M+H]+	L-Methionine	Amino acids and derivatives	Amino acids and derivatives	63-68-3	3	816130	809233	864213	9.15249e+06	8.3379e+06	9.11336e+06	7.57356e+06	9.11999e+06	7.78187e+06	3.3712e+06	3.18639e+06	3.88203e+06	5.49739e+06	5.82141e+06	6.07208e+06	6.55666e+06	6.46312e+06	7.29099e+06	5.59451e+06	5.50262e+06	5.29414e+06	C00073	ko00270,ko00470,ko00966,ko00970,ko00999,ko01100,ko01110,ko01210,ko01230,ko01240
mws0221	241.031	152	240.024	C6H12N2O4S2	[M+H]+	L-Cystine	Amino acids and derivatives	Amino acids and derivatives	56-89-3	3	52462.2	65259.3	57686.3	238231	268610	201421	577903	621995	787125	194493	136442	103319	361026	383181	357474	338320	305792	364867	209527	221683	215320	C00491	ko00270,ko01100,ko02010
mws0277	191.056	85.0296	192.063	C7H12O6	[M-H]-	Quinic Acid	Organic acids	Organic acids	77-95-2	2	675506	617020	576343	1.6663e+06	1.68876e+06	1.87124e+06	2.38375e+06	2.29967e+06	2.28385e+06	870630	743616	834312	1.45911e+06	1.39523e+06	1.42343e+06	1.93504e+06	1.79771e+06	1.79153e+06	1.69294e+06	1.59974e+06	1.64076e+06	C00296	ko00400,ko01100
mws0126	524.371	184.073	523.364	C26H54NO7P	[M+H]+	LysoPC 18:0	Lipids	LPC	19420-57-6	2	1.10745e+07	1.10561e+07	1.16415e+07	1.47479e+07	1.40816e+07	1.6392e+07	1.40876e+07	1.43439e+07	1.33603e+07	5.89888e+06	6.5674e+06	6.28257e+06	8.29172e+06	8.81348e+06	8.83687e+06	8.573e+06	9.14964e+06	9.24222e+06	1.03161e+07	1.09128e+07	1.0722e+07	-	-
pmf0256	101.097	84.7	102.105	C6H14O	[M-H]-	3-Methyl-1-pentanol	Others	Saccharides	589-35-5	3	27854.5	21149.5	23454.2	32889.7	31110.2	30124.3	45190.5	59793.8	58116.3	51336.9	48473.4	43515.2	78688.1	92844.9	91325.7	54572.2	43851.1	36041.9	40149.8	42541.8	41739.5	-	-
Hmsp000364	144.098	98.09	143.095	C7H13NO2	[M+H]+	L-Cyclopentylglycine	Amino acids and derivatives	Amino acids and derivatives	2521-84-8	3	138001	98387.6	128875	120908	169372	151455	153253	166722	150826	83391.6	83726.1	66258.3	62997.3	59615.9	58490.3	113396	94040.1	101891	108520	110264	104103	-	-
mws0250	182.081	136.1	181.074	C9H11NO3	[M+H]+	L-Tyrosine	Amino acids and derivatives	Amino acids and derivatives	60-18-4	2	9.84853e+06	1.03754e+07	1.08435e+07	5.62382e+07	5.16584e+07	5.80546e+07	4.20998e+07	4.2223e+07	3.79271e+07	5.53783e+07	5.5329e+07	5.24328e+07	4.94786e+07	5.13855e+07	4.81448e+07	5.1003e+07	4.83837e+07	5.0129e+07	4.38567e+07	4.6548e+07	4.56686e+07	C00082	ko00130,ko00261,ko00350,ko00360,ko00400,ko00460,ko00730,ko00940,ko00950,ko00965,ko00966,ko00970,ko00999,ko01100,ko01110,ko01210,ko01230,ko01240
pmb2221	318.3	60.1	317.293	C18H39NO3	[M+H]+	4-Hydroxysphinganine	Lipids	Sphingolipids	554-62-1	1	6.78159e+06	6.80418e+06	7.75571e+06	3.52142e+06	3.44361e+06	3.40936e+06	4.74839e+06	5.20462e+06	5.29943e+06	6.83535e+06	7.43719e+06	7.52451e+06	5.8777e+06	6.27307e+06	6.02987e+06	6.32815e+06	7.19049e+06	7.38579e+06	6.80887e+06	6.74754e+06	7.14638e+06	C12144	ko00600,ko01100
Lmjn003979	481.135	205.051	482.142	C22H26O12	[M-H]-	Catalposide	Terpenoids	Monoterpenoids	6736-85-2	3	12739.9	10995.6	17644	120753	138714	114496	73447	97417.8	95864.2	9	3225.06	1856.3	9	9	9	1658.54	966.538	4040.31	35265.6	37331	37136.2	C09775	-
Lmjn004153	481.135	205.051	482.142	C22H26O12	[M-H]-	6'-O-p-Hydroxybenzoylcatalpol	Terpenoids	Monoterpenoids	-	3	12739.9	10995.6	17644	120753	138714	114496	73447	97417.8	95864.2	9	3225.06	1856.3	9	9	9	1658.54	966.538	4040.31	35265.6	37331	37136.2	-	-
mws2216	294.206	137.1	293.199	C17H27NO3	[M+H]+	Nordihydrocapsaicin	Alkaloids	Phenolamine	28789-35-7	2	249311	326011	303785	1.50928e+07	1.57845e+07	1.58346e+07	1.12061e+07	1.11611e+07	1.15525e+07	793921	773288	711609	449686	421847	389978	238197	217904	245548	6.15663e+06	6.13796e+06	6.49703e+06	C20216	-
Zblp001009	272.114	110.06	271.106	C12H17NO6	[M+H]+	3-pyridine-methanol-O-β-D-glucopyranosyl	Alkaloids	Pyridine alkaloids	-	1	5.1237e+06	5.13765e+06	5.40376e+06	3.45887e+06	3.41572e+06	3.64294e+06	2.90043e+06	3.75363e+06	3.07202e+06	975573	975466	1.19559e+06	998590	1.15274e+06	1.12341e+06	858047	800761	739313	2.30357e+06	2.4485e+06	2.42272e+06	-	-
pmb2987	487.125	163	488.132	C24H24O11	[M-H]-	Acacetin-7-O-(6''-O-acetyl)glucoside	Flavonoids	Flavones	-	3	52527.7	54767.7	50751.7	225099	212955	162278	1.00781e+06	1.19218e+06	1.07564e+06	58046.4	62209.8	80013.3	164589	191335	186013	240162	222321	224345	290756	310315	300982	-	-
pmb0854	518.324	184.073	517.317	C26H48NO7P	[M+H]+	LysoPC 18:3	Lipids	LPC	-	2	1.18903e+07	1.24099e+07	1.15688e+07	6.23778e+06	6.62273e+06	7.04165e+06	4.78879e+06	4.90764e+06	4.70559e+06	7.02149e+06	7.28895e+06	7.14109e+06	4.64728e+06	4.52297e+06	4.75226e+06	3.98013e+06	3.79047e+06	4.00033e+06	5.82707e+06	6.22434e+06	6.0024e+06	-	-
MWS04559g	182.082	136.076	181.074	C9H11NO3	[M+H]+	3-Hydroxy-L-phenylalanine	Amino acids and derivatives	Amino acids and derivatives	-	2	634134	663878	692772	4.25185e+06	5.46401e+06	5.49515e+06	3.31731e+06	3.88491e+06	3.1695e+06	4.56072e+06	4.99192e+06	4.96077e+06	4.00924e+06	3.82362e+06	3.88562e+06	3.98059e+06	4.65954e+06	4.41434e+06	3.80312e+06	3.55929e+06	3.70539e+06	-	-
MWSmce098	294.2	137.065	293.199	C17H27NO3	[M+H]+	Nonivamide	Alkaloids	Phenolamine	2444-46-4	2	333424	385293	352075	1.68256e+07	1.82602e+07	1.91927e+07	1.3196e+07	1.31721e+07	1.21907e+07	998183	895399	874233	579980	514290	499727	295259	281247	306883	7.19872e+06	6.91439e+06	7.39111e+06	-	-
MWStz208	330.134	177.06	329.126	C18H19NO5	[M+H]+	N-Feruloyloctopamine	Alkaloids	Phenolamine	66648-44-0	1	364559	481151	439561	6.25073e+06	6.12046e+06	5.76203e+06	1.71284e+07	1.67363e+07	1.65566e+07	247500	186320	242203	63639	21959.5	53094.8	54646.1	56234.7	41592.7	4.12169e+06	4.31089e+06	4.40305e+06	-	-
Ymjm000142	369.115	207.096	368.111	C17H20O9	[M+H]+	5-O-Caffeoylquinic acid methyl ester	Phenolic acids	Phenolic acids	-	3	70592.8	51049.7	78341.4	467863	250205	334835	1.45906e+06	1.54925e+06	1.62276e+06	209192	244476	202337	502119	475155	377346	1.40471e+06	1.59874e+06	1.17804e+06	528586	512057	547619	-	-
Zmzn003953	309.205	227.203	310.214	C18H30O4	[M-H]-	13(s)-hydroperoxy-(9z,11e,15z)-octadecatrienoic acid	Lipids	Free fatty acids	67597-26-6	1	523385	195541	424981	220676	207425	185353	171874	317294	180567	218852	271463	257695	239805	193423	255380	183013	228125	286069	392002	395327	417057	C04785	ko00592,ko01100,ko01110
Lmhp011388	353.269	261.221	352.261	C21H36O4	[M+H]+	2-α-Linolenoyl-glycerol	Lipids	Glycerol ester	55268-58-1	1	344152	283102	263431	38708.1	39130.4	33149.7	19821.9	19283.9	19370.7	44557.8	47573.5	44353.3	31629.5	26983.1	36807	30279.7	39148.5	30554.4	75784.1	80458.3	75703.1	-	-
mws0983	326.305	62.065	325.298	C20H39NO2	[M+H]+	N-Oleoylethanolamine	Alkaloids	Alkaloids	111-58-0	3	27096.1	34600.5	41852.1	33451.7	41943.3	44800.1	43837.9	43549.1	45686.9	15458.7	17168.7	22278.5	11009.6	13697.5	19096.1	16938.3	17339.4	13214.3	42777.1	42408.4	45257	C20792	-
pme0181	170.092	124	169.085	C7H11N3O2	[M+H]+	3-Methyl-L-Histidine	Amino acids and derivatives	Amino acids and derivatives	368-16-1	3	1.76826e+06	2.03034e+06	2.99898e+06	5.01791e+06	4.83255e+06	3.25873e+06	2.79193e+06	2.94896e+06	2.82176e+06	3.76492e+06	3.76056e+06	3.96619e+06	2.95192e+06	2.97859e+06	2.80516e+06	4.10267e+06	3.7309e+06	4.39021e+06	3.59865e+06	3.71686e+06	3.86369e+06	C01152	ko00340,ko01100
Lmmp004809	902.511	902.511	901.504	C45H75NO17	[M+H]+	β1-Tomatine	Alkaloids	Steroid alkaloids	17406-46-1	2	1.70851e+06	2.38291e+06	2.41911e+06	684965	679749	731103	578517	691878	621738	189034	52384.7	79279.8	39629.2	56355.6	45541.9	109718	130487	108980	5.3181e+06	5.1478e+06	4.94892e+06	-	-
MWSHY0046	465.103	303.051	464.096	C21H20O12	[M+H]+	Quercetin-3-O-glucoside (Isoquercitrin)	Flavonoids	Flavonols	482-35-9	2	6.49993e+07	8.42182e+07	8.88536e+07	2.50011e+06	1.92089e+06	2.5829e+06	365234	402107	535653	3.57005e+07	3.52216e+07	3.17924e+07	4.7031e+06	4.93963e+06	5.49399e+06	272853	257080	256237	4.2847e+07	4.28592e+07	4.5644e+07	C05623	ko00944,ko01100,ko01110
MWSmce585	104.071	59.0145	103.063	C4H9NO2	[M+H]+	Methyl 3-aminopropanoate	Amino acids and derivatives	Amino acids and derivatives	4138-35-6	2	4.3804e+06	4.59319e+06	4.90775e+06	2.72607e+06	3.01374e+06	3.60655e+06	2.85136e+06	2.37075e+06	2.76724e+06	3.97204e+06	5.78085e+06	4.98851e+06	2.45025e+06	2.24028e+06	2.41264e+06	2.39009e+06	2.21088e+06	2.09225e+06	3.19555e+06	3.05776e+06	3.29088e+06	-	-
Wafp002988	323.16	177.055	322.153	C16H22N2O5	[M+H]+	1-O-Feruloyllysine	Alkaloids	Phenolamine	-	2	21942	54599.3	76816.3	200596	236411	142399	261929	268769	320433	260172	267556	77613.2	122508	105436	78037.5	146428	117989	97252.6	136223	129960	126699	-	-
mws1292	565.155	409.092	564.123	C26H28O14	[M+H]+	Isoschaftoside	Flavonoids	Flavones	52012-29-0	2	1.48556e+07	1.22376e+07	1.28527e+07	3.41985e+06	3.18686e+06	2.99386e+06	1.99243e+06	2.69545e+06	2.54634e+06	4.73336e+06	3.75303e+06	5.5224e+06	1.10858e+06	1.30726e+06	1.23179e+06	491882	554912	380355	3.99932e+06	4.30796e+06	4.16346e+06	-	-
Hmlp007087	322.2	153.054	321.194	C18H27NO4	[M+H]+	17-Hydroxycapsaicin	Alkaloids	Phenolamine	69173-71-3	3	8842.06	11169.8	10738.9	372697	379397	391678	388627	421436	395433	38336.4	36227.9	41692.4	26104.1	25632.1	30530	23181.6	24974.5	24115.1	181768	194489	193890	-	-
pmb0782	86.1	69.2	85.0891	C5H11N	[M+H]+	Piperidine	Alkaloids	Piperidine alkaloids	110-89-4	3	2.10674e+06	1.92938e+06	2.13932e+06	2.00431e+07	2.10901e+07	2.08964e+07	1.71396e+07	1.81522e+07	1.71171e+07	1.93909e+07	1.91046e+07	2.01672e+07	1.78881e+07	1.84987e+07	1.91096e+07	1.74855e+07	1.81793e+07	1.99061e+07	1.61229e+07	1.73592e+07	1.6519e+07	C01746	ko00960
pmp001251	520.34	184.073	519.332	C26H50NO7P	[M+H]+	LysoPC 18:2(2n isomer)	Lipids	LPC	-	2	6.04023e+07	5.96894e+07	6.1444e+07	4.09583e+07	4.11007e+07	4.05004e+07	4.38293e+07	4.39755e+07	4.29138e+07	3.65592e+07	3.61353e+07	3.66282e+07	3.09302e+07	3.05615e+07	3.19996e+07	4.02361e+07	3.64284e+07	3.98857e+07	4.63224e+07	4.94018e+07	4.96188e+07	-	-
Zmcp102602	243.174	91.0541	242.167	C17H22O	[M+H]+	Bupleurynol	Others	Others	-	1	61260.2	83121.5	78327.3	1.89652e+06	2.33086e+06	2.19499e+06	6.03473e+06	5.40496e+06	5.26699e+06	101150	95539.4	83814.7	9	9	9	5548.15	5412.08	4050.88	1.46726e+06	1.58051e+06	1.50391e+06	-	-
Lmfp004911	740.458	740.458	739.451	C39H65NO12	[M+H]+	γ-Tomatine	Alkaloids	Steroid alkaloids	81037-16-3	3	110513	196378	134753	112906	100333	61181.5	154991	135126	63614.7	63780.8	64207.4	91635.9	133662	136746	121930	131839	137500	139049	125114	128455	119096	-	-
Lmmp002963	625.18	317.06	624.169	C28H32O16	[M+H]+	6-C-Methylquercetin-3-O-rutinoside	Flavonoids	Flavonols	-	3	5.58199e+06	4.17428e+06	5.01365e+06	648136	816674	707603	238492	290484	290166	1.04438e+07	1.00873e+07	1.07095e+07	7.81198e+06	1.01763e+07	8.09987e+06	1.09968e+07	1.07187e+07	1.02782e+07	5.62662e+06	6.04621e+06	5.70136e+06	-	-
Hamp011640	256.264	102.091	255.256	C16H33NO	[M+H]+	palmitic amide	Others	Others	-	1	709605	620381	1.00758e+06	958471	719835	725492	421789	409480	431267	709777	810655	649963	512560	661836	462577	391660	523193	543295	617797	610694	655954	-	-
Lmcp002302	312.13	180.088	311.123	C12H17N5O5	[M+H]+	N6-(2-Hydroxyethyl)adenosine	Nucleotides and derivatives	Nucleotides and derivatives	4338-48-1	3	437245	407235	437028	400347	399135	413896	181506	194842	152960	178944	217753	194945	215709	192433	194214	329333	320112	361240	226224	234695	217166	-	-
Lmgp003335	433.113	271.06	432.106	C21H20O10	[M+H]+	4',5-Dihydroxyisoflavone-7-O-galactoside	Flavonoids	Isoflavones	-	1	7.76072e+06	8.18158e+06	7.98248e+06	301284	231397	343117	134000	53405.8	96549.4	66373.4	80311.2	81913	9	9	9	9	9	9	1.32476e+06	1.42987e+06	1.39612e+06	-	-
pma0948	138.091	121.1	137.084	C8H11NO	[M+H]+	Phenylethanolamine	Alkaloids	Alkaloids	7568-93-6	3	191212	142940	142249	247668	203934	121797	142246	145257	144206	105707	134723	117040	167906	224356	99849.4	156105	160326	152009	136312	129173	139387	C02735	-
Latp011219	149.096	121.064	148.088	C10H12O	[M+H]+	3,5-Dimethyl-2,3-dihydrobenzofuran	Others	Others	-	2	1.92193e+06	2.00965e+06	1.91369e+06	2.20245e+06	2.29312e+06	2.23459e+06	2.04201e+06	2.09261e+06	2.04455e+06	1.87231e+06	1.93739e+06	1.99287e+06	1.99145e+06	1.92707e+06	1.9859e+06	1.94513e+06	1.87987e+06	2.12359e+06	1.72283e+06	1.81097e+06	1.86091e+06	-	-
Wafp003601	321.194	177.055	320.185	C16H24N4O3	[M+H]+	N-Feruloylmethylagmatine	Alkaloids	Phenolamine	-	1	9.64236e+06	9.96376e+06	1.02102e+07	1.08067e+07	1.07448e+07	9.90343e+06	1.12388e+07	1.17981e+07	13252341	2.98041e+06	3.23392e+06	3.147e+06	861020	845631	966786	5.7896e+06	5.81414e+06	5.76859e+06	6.19799e+06	6.31592e+06	6.67628e+06	-	-
Lmhp010162	468.308	327.289	467.301	C22H46NO7P	[M+H]+	LysoPE 17:0	Lipids	LPE	-	2	136174	124272	113387	515915	498579	568509	491511	489584	487081	136251	127559	132706	217504	222897	246085	175150	176310	177879	285256	271303	264267	-	-
pmp000004	331.081	316.06	330.074	C17H14O7	[M+H]+	4',5,7-Trihydroxy-3',6-dimethoxyflavone (Jaceosidin)	Flavonoids	Flavones	18085-97-7	3	10089.8	9670.29	9511.4	22334.1	12243	20738	22704.2	21342.7	19674	31393.3	43100.4	41210.7	9	9	9	2492.9	1126.02	1058.52	12828.9	13875.8	13368.3	-	-
Qagp006800	625.253	351.087	624.247	C36H36N2O8	[M+H]+	Lyciumamide B	Alkaloids	Phenolamine	-	2	186044	157137	163266	2.06502e+06	1.55278e+06	2.55903e+06	3.29118e+06	3.22071e+06	3.38704e+06	226021	377451	144013	188201	308413	227566	314210	411952	334808	1.0095e+06	1.03867e+06	960802	-	-
Hmtn001120	315.109	153.056	316.116	C14H20O8	[M-H]-	5-(2-Hydroxyethyl)-2-O-glucosylphenol	Phenolic acids	Phenolic acids	-	3	91039.2	104213	104933	131429	69574.6	92104.7	54630.3	85994.9	52323.2	107900	109585	126971	70877	70374.5	83928.5	55599.4	32032.9	35233.5	91116.7	84454.3	86270.2	-	-
Lmcp004436	611.139	287.055	611.139	C30H27O14+	[M]+	Cyanidin-3-O-(6''-O-caffeoyl)glucoside	Flavonoids	Anthocyanidins	-	3	617548	1.14173e+06	912264	2.16615e+06	3.38356e+06	3.48143e+06	706312	694033	710239	9	9	9	9	9	9	9	9	9	814020	880143	839570	-	-
Hmqp006023	326.274	309.27	324.266	C20H36O3	[M+H]+	Ethyl 9-Hydroxy-10,12-octadecadienoic acid	Lipids	Free fatty acids	-	3	3271.5	3706.52	4209.24	2774.56	4606.03	4330.73	4844.16	4795.27	4402.58	1324.87	3056.74	2058.71	9	9	9	2310.32	2595.48	2242.33	4448.77	4753.73	4781.84	-	-
Lmhp008233	474.262	333.242	473.254	C23H40NO7P	[M+H]+	LysoPE 18:4	Lipids	LPE	-	2	11390.4	12496	10099.2	26753.8	28009.3	22810.3	7546.76	9115.25	9264.25	46107.1	47439.9	46225.6	65546.8	66301.7	65747.4	14577	15400.6	13688.7	22982.8	23631.2	24855.1	-	-
Lmhp008801	476.277	335.258	475.27	C23H42NO7P	[M+H]+	LysoPE 18:3	Lipids	LPE	-	2	1.00284e+06	1.12021e+06	1.0514e+06	914012	885061	920989	616694	740774	628660	639856	681053	591104	928572	970464	899533	392059	409058	428200	711032	750682	769117	-	-
HJAP050	344.149	177.054	343.142	C19H21NO5	[M+H]+	N-Feruloyl-3-methoxytyramine	Alkaloids	Phenolamine	78510-19-7	1	95801.3	90343.3	99323.5	4.05269e+06	4.42505e+06	4.97614e+06	5.04131e+06	5.28772e+06	5.86186e+06	719747	592023	761195	44647.7	47635	55627.1	61911.1	32668.8	26927.9	1.82117e+06	1.7073e+06	1.84009e+06	-	-
pmp001285	149.023	65.0406	148.016	C8H4O3	[M+H]+	Phthalic anhydride	Phenolic acids	Phenolic acids	85-44-9	2	398939	432771	428347	480936	488238	468993	429137	419650	420899	412672	388618	395237	363081	390939	384017	417220	429150	427091	358742	387480	381825	-	-
Hmlp006664	280.189	137.06	279.183	C16H25NO3	[M+H]+	Decoyl vanillylamide	Alkaloids	Phenolamine	-	2	265176	280082	265666	17538012	1.77153e+07	1.21019e+07	1.23477e+07	7.46784e+06	6.90467e+06	473579	760362	785004	277661	317408	452271	219916	227569	215653	4.95666e+06	5.36387e+06	5.26669e+06	-	-
Cmyp007180	181.124	107.087	180.115	C11H16O2	[M+H]+	Dihydroactinidiolide	Others	Lactones	17092-92-1	3	59003.1	68239.2	54310.9	57291.7	66416.9	61116.4	53798.5	47039.3	57729.4	47222.7	45063.4	47772.9	49323.7	53139.8	57651.5	42448.2	40992.4	42995.4	52977	57165.3	56677.8	-	-
MWSHY0137	273.076	153.019	272.068	C15H12O5	[M+H]+	Naringenin (5,7,4'-Trihydroxyflavanone)	Flavonoids	Flavanones	480-41-1	2	530818	731183	661852	11306.5	15245.7	18456.7	1.05336e+07	8.01023e+06	9.79679e+06	751457	627579	668382	4.80096e+06	5.43551e+06	5.99895e+06	6.11233e+06	6.76136e+06	5.06622e+06	2.61535e+06	2.81816e+06	2.63156e+06	C00509	ko00941,ko00943,ko01100,ko01110
pmb1912	474.173	327	473.166	C20H23N7O7	[M+H]+	10-Formyltetrahydrofolic Acid	Alkaloids	Alkaloids	2800-34-2	2	344359	405616	419239	1.04994e+06	1.18057e+06	1.03418e+06	1.00299e+06	1.06208e+06	1.15586e+06	614229	681455	681598	1.36723e+06	1.08807e+06	1.0553e+06	1.35632e+06	1.35532e+06	1.21683e+06	759331	815123	756023	C00234	ko00670,ko00970,ko01100,ko01200,ko01240
Zmhp005139	565.12	317.072	564.111	C25H24O15	[M+H]+	Tamarixetin-3-O-(6''-malonyl)glucoside	Flavonoids	Flavonols	-	2	3.52509e+07	3.62862e+07	3.56569e+07	1.5839e+06	1.54872e+06	2.03846e+06	554992	500957	473350	1.10758e+07	1.37877e+07	1.32555e+07	4.36384e+06	4.44865e+06	4.5614e+06	1.35111e+06	1.11656e+06	1.60361e+06	1.39763e+07	1.50887e+07	1.50423e+07	-	-
MWSmce295	245.072	113.032	244.07	C9H12N2O6	[M+H]+	1-beta-D-Arabinofuranosyluracil	Nucleotides and derivatives	Nucleotides and derivatives	3083-77-0	3	1.32045e+06	1.40101e+06	1.32299e+06	310409	201944	283773	217831	235754	249170	275058	316494	322880	115266	142946	126934	102902	104653	78370	281180	305769	299311	C16908	-
MWSCX014	193.049	133.025	192.042	C10H8O4	[M+H]+	Scopoletin (7-Hydroxy-6-methoxycoumarin)	Lignans and Coumarins	Coumarins	92-61-5	3	227128	187227	238583	160343	189013	149869	291721	226237	251931	412703	327696	387828	261419	274432	245166	270987	290100	252611	237305	258672	249848	C01752	ko00999,ko01110
HX1363	193.049	133.028	192.042	C10H8O4	[M+H]+	isoscopoletin	Lignans and Coumarins	Coumarins	-	3	227128	187227	238583	160343	189013	149869	291721	226237	251931	412703	327696	387828	261419	274432	245166	270987	290100	252611	237305	258672	249848	-	-
mws1375	304.15	185.093	303.143	C12H21N3O6	[M+H]+	Nicotianamine	Alkaloids	Alkaloids	34441-14-0	2	1.36397e+06	1.55587e+06	1.21233e+06	704993	655828	846732	322084	279386	410194	1.50394e+06	1.48813e+06	2.08104e+06	788404	988411	1.33192e+06	823599	826511	1.03438e+06	988872	953418	906667	C05324	ko00270,ko00999,ko01100,ko01110
Qmzp101807	343.155	163.075	342.147	C20H22O5	[M+H]+	Avicennol	Lignans and Coumarins	Coumarins	56110-68-0	1	12201.1	11590.6	12648.8	13189.4	10051.8	12480.5	8684.9	8835.39	21421.1	24090.9	11155.4	10934.8	11999.7	12189.2	9725.46	24023	25128.4	11217.9	12575.9	11844.1	11564.2	-	-
Lmmn000214	487.167	341.108	488.174	C18H32O15	[M-H]-	Solatriose	Others	Saccharides	528-40-5	3	767554	492359	670473	6.59665e+06	5.49079e+06	5.25147e+06	1.00208e+07	7.28484e+06	1.17795e+07	4.04717e+06	4.30048e+06	3.48483e+06	4.42347e+06	5.93334e+06	4.72967e+06	7.35363e+06	6.91223e+06	7.82086e+06	5.94168e+06	5.49335e+06	5.92281e+06	-	-
mws4516	130.05	84.0454	129.043	C5H7NO3	[M+H]+	Pyroglutamic acid	Amino acids and derivatives	Amino acids and derivatives	-	2	3.24648e+06	3.53473e+06	3.83889e+06	8.81686e+06	8.94727e+06	1.00293e+07	1.03467e+07	9.2784e+06	9.83814e+06	2.01078e+06	1.83621e+06	2.06649e+06	2.9733e+06	2.70689e+06	2.62464e+06	3.9627e+06	4.6105e+06	3.7805e+06	5.38986e+06	5.37843e+06	5.80346e+06	-	-
Wafn015217	327.291	59.0142	328.298	C20H40O3	[M-H]-	Hydroxyicosanoic Acid	Lipids	Free fatty acids	-	2	11920.2	9747.45	10514.4	458657	604834	571985	1.08745e+06	2.14959e+06	1.03598e+06	55556.4	103681	101805	25534.9	25678.2	32091.6	69327.2	157806	189363	260885	249928	272895	-	-
Zmyn005384	299.26	253.255	300.266	C18H36O3	[M-H]-	2R-Hydroxyoctadecanoic Acid	Lipids	Free fatty acids	26633-48-7	2	204608	194986	164955	198430	207058	192217	159001	186067	140875	128291	181538	181814	154414	164724	161568	240710	252404	251197	151296	163574	163374	C03042	-
pme0230	268.104	136.062	267.097	C10H13N5O4	[M+H]+	Adenosine	Nucleotides and derivatives	Nucleotides and derivatives	58-61-7	1	6.7511e+06	5.94382e+06	6.25304e+06	3.17955e+06	2.99282e+06	3.43242e+06	3.44423e+06	3.13723e+06	3.13651e+06	2.2454e+06	2.25521e+06	2.24535e+06	1.74055e+06	1.6344e+06	1.66923e+06	1.92303e+06	1.81962e+06	1.93928e+06	2.76699e+06	2.82976e+06	3.01095e+06	C00212	ko00230,ko01100,ko01232,ko02010
pmp001194	176.092	158.1	175.084	C7H13NO4	[M+H]+	Calystegine B2	Alkaloids	Tropan alkaloids	127414-85-1	3	132005	391540	426067	472637	449502	441001	375649	238425	246220	368282	385541	464112	195869	421020	383869	458628	462243	347143	397896	427205	432214	-	-
pmb0855	496.34	184.073	495.332	C24H50NO7P	[M+H]+	LysoPC 16:0	Lipids	LPC	17364-16-8	2	4.05949e+07	4.10433e+07	4.1158e+07	3.4883e+07	3.53093e+07	3.81465e+07	3.7212e+07	3.71695e+07	3.66611e+07	2.22604e+07	2.35383e+07	2.3629e+07	2.72377e+07	2.80035e+07	2.81317e+07	2.42916e+07	2.61526e+07	2.53407e+07	2.9188e+07	3.18127e+07	3.11217e+07	-	-
pmn001691	327.218	291.198	328.225	C18H32O5	[M-H]-	9,12,13-Trihydroxy-10,15-octadecadienoic acid	Lipids	Free fatty acids	-	3	21676.4	18051.8	20080.3	42139.3	45385.8	43463.3	25667.4	28413.6	28123.4	2302.35	2252.91	2391.63	5553.19	5838.88	7049.26	5347.16	5290.31	5886.31	10711.5	11488.6	11657.3	-	-
Lmhp009034	452.277	311.258	451.27	C21H42NO7P	[M+H]+	LysoPE 16:1	Lipids	LPE	-	2	192322	199040	197457	404666	401957	436732	343101	322576	327675	62106.8	70168.8	62540.5	76921.4	75356.4	83187.7	45719.9	49291.8	49511.1	142825	151487	156040	-	-
Zmdp001857	311.124	165.055	310.116	C14H18N2O6	[M+H]+	γ-Glutamyltyrosine	Amino acids and derivatives	Amino acids and derivatives	7432-23-7	3	57939.4	53678.2	60464.2	507995	446215	506356	253359	258076	265175	275969	278294	275635	219110	190488	187804	197501	236397	205496	210049	228778	225186	-	-
Qmyp101218	221.153	161.133	220.146	C14H20O2	[M+H]+	Glutinosone	Terpenoids	Sesquiterpenoids	55051-94-0	2	109945	128584	119192	77718.3	63446.8	78138	34773.2	51240.8	28920.2	28276.2	14389.4	38790.4	16126.8	42755.4	8654.71	38545.4	26811.5	48137.7	66723.4	61174.8	62756.1	C09673	-
pmp001245	280.15	221.08	280.138	C15H22NO4+	[M]+	Feruloylcholine	Alkaloids	Phenolamine	85927-25-9	3	22821	10701.9	30325.6	26164.1	40371	50483.1	214308	211821	206996	993936	972747	923206	312534	278606	269459	5.7478e+06	5.81794e+06	6.10194e+06	1.02963e+06	1.11747e+06	1.11303e+06	-	-
Lmmp002013	267.17	179.07	266.163	C14H22N2O3	[M+H]+	Dihydroferuloylputrescine	Alkaloids	Phenolamine	-	2	1.57252e+06	1.59523e+06	1.84976e+06	1.73073e+06	1.03252e+06	1.86412e+06	2.80833e+06	2.79727e+06	2.84336e+06	2.23433e+06	2.24238e+06	2.68658e+06	617440	679856	637881	753422	935459	678387	1.26071e+06	1.38131e+06	1.32293e+06	-	-
MWSmce331	102.054	56.0498	101.048	C4H7NO2	[M+H]+	Azetidine-2-carboxylic acid	Alkaloids	Alkaloids	2517-04-6	3	294676	318803	346198	2.07631e+06	2.17552e+06	2.31278e+06	1.85451e+06	1.89811e+06	2.01197e+06	722347	759260	435136	952214	838496	785799	1.22092e+06	1.09441e+06	1.10218e+06	1.00413e+06	1.09407e+06	1.02048e+06	C08267	-
Qmgp102003	468.308	184.073	467.304	C29H41NO4	[M+H]+	O-Acetyljervine	Alkaloids	Steroid alkaloids	14788-78-4	2	242896	267025	240940	300045	290559	359375	257409	264327	264040	197284	230402	239102	260656	266289	287101	283126	281236	293354	255269	276947	256295	-	-
Lmqp006559	330.337	312.326	329.327	C20H43NO2	[M+H]+	2-Amino-1,3-eicosanediol	Others	Saccharides	-	3	1.35653e+06	1.37421e+06	1.47277e+06	1.70573e+06	1.77606e+06	1.6807e+06	1.73617e+06	1.99106e+06	1.30272e+06	1.63463e+06	1.66598e+06	1.79469e+06	1.95753e+06	2.11666e+06	2.14993e+06	1.80967e+06	1.16996e+06	1.40149e+06	2.85423e+06	3.12413e+06	3.05862e+06	-	-
mws0629	281.113	166	280.106	C13H16N2O5	[M+H]+	L-Aspartyl-L-Phenylalanine	Amino acids and derivatives	Amino acids and derivatives	13433-09-5	2	219341	171607	192013	336105	474038	524812	352580	422332	446453	184967	213154	192958	320638	392842	328594	350444	313380	367977	291918	309226	320843	-	-
mws1488	255.233	237.222	256.24	C16H32O2	[M-H]-	Palmitic acid	Lipids	Free fatty acids	57-10-3	2	111998	122779	84216.9	95813.3	94984.7	109477	91326.7	103189	84143.1	70763.4	93806.3	95287.3	87914.8	91887.3	80832.5	91691.8	77426.3	78881.8	94958.9	91903.7	100862	C00249	ko00061,ko00062,ko00071,ko00073,ko01040,ko01100,ko01212
Hmmp003004	389.144	149.06	388.137	C17H24O10	[M+H]+	Vogeloside	Terpenoids	Monoterpenoids	60077-47-6	3	79115.3	71721.3	80833.2	247172	230817	217753	502486	410314	349629	697052	739377	665920	695472	883822	747590	1.10925e+06	1.07692e+06	838407	447639	455031	415648	-	-
pme1841	103.123	86.0964	102.116	C5H14N2	[M+H]+	Cadaverine	Alkaloids	Alkaloids	462-94-2	3	1.02636e+07	1.08136e+07	1.09769e+07	988443	863715	977034	192474	272006	259085	4.06882e+06	4.03094e+06	3.96681e+06	1.88423e+06	1.8299e+06	1.988e+06	1.04208e+06	1.04468e+06	983798	2.63915e+06	2.85872e+06	2.88092e+06	C01672	ko00310,ko00470,ko00480,ko00960,ko01100,ko01110
MWStz073	102.055	84.0468	101.048	C4H7NO2	[M+H]+	5-Hydroxy-2-pyrrolidinone	Alkaloids	Pyrrole alkaloids	62312-55-4	3	106233	106701	96091.8	384716	398925	442848	327768	205590	255908	196372	169228	67050.4	147833	177360	93781.8	143664	163768	122836	165824	179350	181519	-	-
Wafp004334	476.197	177.054	475.184	C24H29NO9	[M+H]+	N-Feruloyltyramine 4'-glucoside	Alkaloids	Phenolamine	-	1	1.07728e+06	1.43826e+06	1.60848e+06	1.16406e+06	1.8405e+06	1.82242e+06	2.98937e+06	3.05e+06	2.77637e+06	980904	881167	995401	106227	21158.8	109007	119335	28210.1	101075	1.25519e+06	1.31764e+06	1.38474e+06	-	-
MWSHY0063	433.113	271.06	432.106	C21H20O10	[M+H]+	Sophoricoside	Flavonoids	Isoflavones	152-95-4	3	6.56712e+06	6.98652e+06	7.56636e+06	212272	231643	302202	85857.9	76021.4	100480	83585.8	116430	87584.5	9	9	9	16401.1	16693.7	11513.3	1.33472e+06	1.44105e+06	1.46549e+06	-	-
pmb0776	337.155	177.4	336.147	C20H20N2O3	[M+H]+	N-Feruloyltryptamine	Alkaloids	Plumerane	53905-13-8	3	3299.38	3478.42	1513.36	28385.6	31501.3	23353.6	98897.2	140292	108737	12589.8	12456.1	8421.66	9	9	9	6351.2	5033.74	4935.73	22441.4	23786.7	21579.1	-	-
MWStz040	116.07	70.0668	115.063	C5H9NO2	[M+H]+	Pterolactam	Alkaloids	Pyrrole alkaloids	38072-88-7	3	2.94737e+06	3.27548e+06	3.15586e+06	1.04077e+07	1.14425e+07	1.03204e+07	1.38436e+07	1.42669e+07	1.31994e+07	5.35809e+06	5.71835e+06	5.82437e+06	5.75225e+06	6.06064e+06	6.37884e+06	7.3809e+06	7.36625e+06	7.20215e+06	7.52332e+06	8.29933e+06	8.00225e+06	-	-
pme2960	273.076	153	272.068	C15H12O5	[M+H]+	Naringenin chalcone; 2',4,4',6'-Tetrahydroxychalcone	Flavonoids	Chalcones	73692-50-9	1	555983	505305	592472	7731.67	13060.9	9867.22	1.00726e+07	7.33178e+06	9.42961e+06	645896	734762	711902	4.92125e+06	5.21414e+06	6.05073e+06	5.31576e+06	6.5349e+06	5.01382e+06	2.52275e+06	2.78228e+06	2.69161e+06	C06561	ko00941,ko01100,ko01110
Lmfp005064	1229.58	1229.58	1228.57	C56H92O29	[M+H]+	Digitonin	Steroids	Steroidal saponins	11024-24-1	2	4.13489e+06	3.73893e+06	4.19698e+06	1.8792e+06	1.86189e+06	1.94428e+06	2.0243e+06	2.3069e+06	2.023e+06	58655.7	37425.1	53990.1	84544.2	76992.3	103023	71224.5	108970	69353.7	1.93997e+06	1.89813e+06	1.76246e+06	C00765	-
Jmwn002057	477.161	315.11	478.169	C20H30O13	[M-H]-	2-(3-β-D-glucopyranosyloxy-4-hydroxyphenyl)ethanol-1-O-β-D-glucopyranoside	Phenolic acids	Phenolic acids	-	3	2984.24	3210.86	5500.5	12986.3	15428.1	10676.6	23534.2	27204.7	21556.5	10582.4	9285.88	10330	13890.6	10521.2	10697.6	12763.2	10373.2	15726.4	11748.7	10763.4	10820.8	-	-
Hmlp004943	625.177	317.07	624.168	C28H32O16	[M+H]+	Nitensoside B	Lignans and Coumarins	Coumarins	-	2	105289	72206.5	83367.4	29775.7	23027	16467.7	6716.75	7601.43	11838.5	222167	324038	294316	139813	255494	187347	194540	262351	193179	177510	163652	179571	-	-
pmd0132	496.34	184.073	495.332	C24H50NO7P	[M+H]+	LysoPC 16:0(2n isomer)	Lipids	LPC	-	2	4.05616e+07	4.01847e+07	4.01214e+07	3.31928e+07	3.45286e+07	3.7893e+07	3.61614e+07	3.75293e+07	3.52271e+07	2.09423e+07	2.33851e+07	2.32329e+07	2.71008e+07	2.64507e+07	2.69973e+07	2.40388e+07	2.63243e+07	2.50543e+07	2.94948e+07	3.2568e+07	3.06765e+07	-	-
pme1383	170.081	134.1	169.074	C8H11NO3	[M+H]+	Pyridoxine	Others	Vitamin	65-23-6	3	1.20498e+06	1.12573e+06	1.38691e+06	1.17833e+06	1.11784e+06	1.19397e+06	904803	980130	905367	643505	641763	622226	1.24653e+06	1.24497e+06	1.36075e+06	1.57915e+06	1.54493e+06	1.68197e+06	1.06999e+06	1.13773e+06	1.03055e+06	C00314	ko00750,ko01100,ko01240
MWSmce549	303.252	57.0702	302.246	C17H34O4	[M+H]+	1-Monomyristin	Lipids	Free fatty acids	589-68-4	3	937860	766000	941232	899084	887596	950412	991509	907301	755170	1.09276e+06	986271	891594	1.02533e+06	868942	1.07584e+06	1.19987e+06	932531	782123	662838	680969	730133	-	-
pma3101	256.08	124.1	256.082	C11H14NO6+	[M]+	Nicotinate D-ribonucleoside	Others	Vitamin	17720-18-2	3	3.0607e+06	3.35455e+06	3.54949e+06	7.11521e+06	6.78978e+06	8.91072e+06	7.17e+06	8.89105e+06	6.50506e+06	6.83635e+06	7.51014e+06	5.63064e+06	1.46652e+07	1.51869e+07	1.71532e+07	2.46189e+07	1.98831e+07	2.50631e+07	1.07878e+07	1.19124e+07	1.15692e+07	C05841	ko00760,ko01100
MWSmce333	284.099	152.056	283.092	C10H13N5O5	[M+H]+	Crotonoside; 2-Hydroxyadenosine	Nucleotides and derivatives	Nucleotides and derivatives	1818-71-9	3	3.67865e+06	4.44789e+06	3.94008e+06	1.15512e+06	1.3464e+06	1.13076e+06	1.06983e+06	1.07401e+06	1.07353e+06	616243	703462	741515	430333	423418	485651	576779	636743	674612	1.08066e+06	1.13402e+06	1.1956e+06	C08432	-
pmb0865	518.324	184.073	517.317	C26H48NO7P	[M+H]+	LysoPC 18:3(2n isomer)	Lipids	LPC	-	2	2.51388e+07	2.47026e+07	26927131	1.41201e+07	1.40983e+07	1.45922e+07	1.867e+07	1.91033e+07	1.89611e+07	1.14309e+07	1.35829e+07	1.47463e+07	9.93329e+06	1.12557e+07	1.11265e+07	1.99831e+07	1.85572e+07	1.92668e+07	1.65004e+07	1.8194e+07	1.78078e+07	-	-
mws0256	118.086	72.1	117.079	C5H11NO2	[M+H]+	L-Valine	Amino acids and derivatives	Amino acids and derivatives	72-18-4	1	1.21121e+06	1.18612e+06	1.1745e+06	1.32685e+07	1.26113e+07	1.26434e+07	8.83142e+06	9.05746e+06	8.90277e+06	1.17282e+07	1.15677e+07	1.22208e+07	1.17595e+07	1.20423e+07	1.29521e+07	1.07595e+07	1.1187e+07	1.11402e+07	9.36834e+06	1.03716e+07	9.96984e+06	C00183	ko00280,ko00290,ko00460,ko00770,ko00966,ko00970,ko01100,ko01110,ko01210,ko01230,ko01240,ko02010
pme2122	112.087	95	111.08	C5H9N3	[M+H]+	Histamine	Alkaloids	Alkaloids	51-45-6	3	152373	182306	177438	233689	276500	259987	233714	231697	219849	176038	162485	171190	180946	160521	177456	222773	217980	204085	166470	183585	171054	C00388	ko00340,ko01100,ko01110
pmb0889	279.232	95.1	278.225	C18H30O2	[M+H]+	Punicic acid (9Z,11E,13Z-octadecatrienoic acid)	Lipids	Free fatty acids	544-72-9	3	1.93356e+06	1.88472e+06	2.20885e+06	1.28727e+06	1.49117e+06	1.3579e+06	1.53095e+06	1.29502e+06	1.28009e+06	737488	666943	714130	649825	728942	797847	535198	429302	453673	1.09518e+06	995232	1.08195e+06	C08364	-
pmp000724	166.123	121.065	165.115	C10H15NO	[M+H]+	Pseudoephedrine	Alkaloids	Alkaloids	90-82-4	3	76594.5	87437.6	75654.7	665574	655069	673119	619995	630477	652282	782923	775252	852097	659419	655519	700523	854997	986845	901348	543823	569860	602650	C02765	ko00996,ko01100
MWSHY0094	459.092	139.039	458.085	C22H18O11	[M+H]+	Gallocatechin gallate	Flavonoids	Flavanols	4233-96-9	3	179548	161662	126250	194460	125337	129086	104794	99763.2	117908	124587	228994	258968	226298	186900	155415	185801	97177.6	767445	267969	296390	288950	-	-
Hmtp000776	168.066	105.034	167.059	C8H9NO3	[M+H]+	4,5,6-Trihydroxy-2-cyclohexen-1-ylideneacetonitrile	Alkaloids	Alkaloids	-	2	107662	95313.2	108477	1.08744e+06	996446	1.17143e+06	914324	928380	964509	1.35275e+06	1.27363e+06	1.29931e+06	1.0316e+06	1.02864e+06	1.00484e+06	1.44782e+06	1391776	1.45439e+06	826024	871940	916372	-	-
Lmlp005572	433.113	271.065	432.106	C21H20O10	[M+H]+	Galangin-7-O-glucoside	Flavonoids	Flavones	-	1	7.71936e+06	7.34981e+06	6.67076e+06	289966	259664	342794	97078	80996.4	84778.3	64455.9	66669.3	94644.9	9	9	9	9	9	9	1.31784e+06	1.40199e+06	1.26541e+06	-	-
pmb0789	332.134	152.072	331.127	C14H21NO8	[M+H]+	Pyridoxine-5'-O-glucoside	Others	Vitamin	-	3	1.52013e+06	1.61039e+06	1.69387e+06	1.95785e+06	2.28062e+06	2.07316e+06	3.84907e+06	3.89479e+06	3.47851e+06	1.23688e+06	1.30475e+06	1.34137e+06	1.4165e+06	1.56372e+06	1.54981e+06	2.87754e+06	2.4909e+06	2.81903e+06	1.98011e+06	2.19126e+06	2.04951e+06	C03996	-
Hmqp003184	667.15	287.062	666.143	C29H30O18	[M+H]+	Luteolin-7-O-(6''-malonyl)glucoside-5-O-arabinoside	Flavonoids	Flavones	-	1	4.56033e+07	4.62381e+07	4.28161e+07	1.49965e+07	1.59781e+07	1.50904e+07	3.76092e+06	3.71346e+06	3.71783e+06	1.58375e+07	1.75586e+07	1.87193e+07	7.02529e+06	7.4489e+06	7.16731e+06	856476	1.24565e+06	781129	2.52542e+07	2.47274e+07	2.2853e+07	-	-
Lmhp010190	522.355	184.073	521.348	C26H52NO7P	[M+H]+	LysoPC 18:1(2n isomer)	Lipids	LPC	-	2	3.18231e+07	3.29475e+07	3.29948e+07	7.41773e+06	7.84005e+06	8.2214e+06	1.84994e+07	17968883	1.72335e+07	6.68326e+06	7.35498e+06	7.3589e+06	6.84673e+06	6.8338e+06	6.97413e+06	9.46561e+06	9.51917e+06	9.4624e+06	1.40664e+07	1.55546e+07	1.52004e+07	-	-
mws1565	389.144	209.081	388.137	C17H24O10	[M+H]+	Geniposide	Terpenoids	Monoterpenoids	24512-63-8	2	239376	177107	179610	613425	397593	520838	1.19865e+06	1.05981e+06	1.16891e+06	2.00698e+06	1.67414e+06	2.50384e+06	1.79117e+06	2.17932e+06	1.59727e+06	3.07396e+06	2.97151e+06	2.93699e+06	1.04557e+06	1.03814e+06	1.13938e+06	C09781	-
Lmqn000432	333.058	333.056	334.067	C9H19O11P	[M-H]-	1-(sn-Glycero-3-phospho)-1D-myo-inositol	Others	Saccharides	-	2	2.6344e+06	2.83024e+06	2.82408e+06	651606	801467	761368	487077	562164	415527	956425	928125	972389	541145	422962	585084	681819	663632	839178	871633	949012	963215	-	-
pmp000126	611.161	593.2	610.153	C27H30O16	[M+H]+	Luteolin-6,8-di-C-glucoside	Flavonoids	Flavones	29428-58-8	1	903993	898967	1.00323e+06	309067	301916	324515	319022	254023	200440	2.70427e+06	2.73654e+06	2.11988e+06	1.22497e+06	1.25763e+06	1.32903e+06	500376	512340	475213	899629	811793	837111	C10102	-
Lhhp120801	345.156	137.095	344.147	C16H24O8	[M+H]+	illicinolide A	Terpenoids	Sesquiterpenoids	-	2	1.26982e+06	1.68978e+06	1.68253e+06	932699	1.32707e+06	1.43835e+06	1.31531e+06	1.25821e+06	1.14911e+06	878699	1.16683e+06	1.13346e+06	1.19902e+06	932282	1.238e+06	967406	945991	852512	1.15141e+06	1.07226e+06	1.19174e+06	-	-
mws0361	253.217	235.19	254.225	C16H30O2	[M-H]-	Palmitoleic Acid	Lipids	Free fatty acids	373-49-9	3	52256.1	50246.3	50130.1	66349.6	72893.5	65205.5	38703.1	66555.1	49187.7	52967.1	72965.4	55320.5	54731.6	56500.7	55791.6	54304.2	61581.9	67735	53652.1	57386.8	59683.8	C08362	ko00061,ko01100
Jmyp000635	102.055	56.05	101.048	C4H7NO2	[M+H]+	L-Azetidine-2-carboxylic acid	Alkaloids	Alkaloids	2133-34-8	3	306830	271489	331843	2.23373e+06	2.12692e+06	2.19808e+06	2.00995e+06	1.84621e+06	2.06092e+06	702975	773680	713456	896225	760303	879662	1.03355e+06	1.05275e+06	925808	976061	1.08076e+06	1.00184e+06	-	-
pmb2406	510.355	184.073	509.348	C25H52NO7P	[M+H]+	LysoPC 17:0	Lipids	LPC	50930-23-9	2	798106	873767	751187	2.10927e+06	2.04124e+06	2.46356e+06	1.9886e+06	2.08842e+06	1.87981e+06	665932	647286	702857	838583	887347	893756	811307	883121	854270	1.17621e+06	1.24796e+06	1.30983e+06	-	-
Lmhp008589	476.277	335.258	475.27	C23H42NO7P	[M+H]+	LysoPE 18:3(2n isomer)	Lipids	LPE	-	1	1.1716e+06	1.08166e+06	1.12601e+06	999396	951472	985986	644847	720618	680251	657296	693159	710601	1.0457e+06	942317	1.0838e+06	440102	501498	451084	729819	779651	812729	-	-
Zbzp002227	265.154	145.028	264.147	C14H20N2O3	[M+H]+	N-Feruloylputrescine	Alkaloids	Phenolamine	-	1	1.28025e+07	1.26148e+07	1.38392e+07	7.7956e+06	7.82802e+06	7.65586e+06	1.55307e+07	1.66523e+07	1.47278e+07	1.99525e+07	19120481	2.01937e+07	4.32419e+06	4.26938e+06	4.29457e+06	3.65736e+06	3.24794e+06	3.45735e+06	9.64262e+06	1.07014e+07	9.94776e+06	-	-
Cmmn013378	301.217	301.217	302.225	C20H30O2	[M-H]-	Levopimaric acid	Terpenoids	Ditepenoids	79-54-9	3	142756	136745	120500	206843	226383	212735	97066	135505	113443	145178	122486	131197	222815	177114	178263	141229	124018	123390	139791	140718	153764	-	-
Lmtn001630	312.11	150.05	313.116	C14H19NO7	[M-H]-	2-Glucosyloxy-2-phenylacetic acid amide	Alkaloids	Alkaloids	-	3	60530.6	62799.6	59185.9	36931.3	37507	28917.8	13638.2	13506.2	12414.9	2269.22	1190.62	3309.31	1371.71	2054.12	2423.44	986.766	2110.49	1286.58	22338.9	20848.6	23216.9	-	-
Zahp013728	338.342	338.341	337.334	C22H43NO	[M+H]+	octadecanoic acid pyrrolidide	Alkaloids	Alkaloids	-	2	2.96397e+06	5.00078e+06	3.41515e+06	4.24146e+06	3.27872e+06	3.0285e+06	3.1139e+06	2.42097e+06	3.32602e+06	2.87631e+06	3.18884e+06	4.39708e+06	3.63656e+06	2.31479e+06	2.46687e+06	2.97427e+06	2.8844e+06	3.61732e+06	6.10888e+06	5.54845e+06	5.58897e+06	-	-
pme0010	106	60	105.043	C3H7NO3	[M+H]+	L-Serine	Amino acids and derivatives	Amino acids and derivatives	56-45-1	3	1.03572e+06	1.04085e+06	951599	5.88521e+06	4.73715e+06	5.37768e+06	6.74437e+06	6.89992e+06	6.85982e+06	6.75598e+06	5.42495e+06	5.5096e+06	7.96674e+06	7.53782e+06	8.95121e+06	9.01299e+06	8.85811e+06	9.57744e+06	6.52725e+06	7.09481e+06	6.41819e+06	C00065	ko00260,ko00261,ko00270,ko00460,ko00470,ko00564,ko00600,ko00630,ko00920,ko00970,ko01100,ko01110,ko01200,ko01230,ko01240,ko02010
MWSHY0067	611.158	303.051	610.153	C27H30O16	[M+H]+	Quercetin-3-O-rutinoside (Rutin)	Flavonoids	Flavonols	153-18-4	1	2.14461e+07	1.53754e+07	1.73451e+07	336817	449578	368965	84852.8	97364.9	177958	9.08241e+06	9.45946e+06	1.12445e+07	1.26304e+06	1.51051e+06	1.58903e+06	304454	413489	248010	5.74375e+06	5.81662e+06	5.25538e+06	C05625	ko00944,ko01100,ko01110
pme1178	284.099	152	283.092	C10H13N5O5	[M+H]+	Guanosine	Nucleotides and derivatives	Nucleotides and derivatives	118-00-3	1	3.28824e+07	3.04857e+07	3.21105e+07	1.7198e+07	1.77732e+07	1.88065e+07	1.44715e+07	1.46624e+07	1.46277e+07	1.00892e+07	9.48311e+06	10126262	7.83462e+06	8.19408e+06	8.1804e+06	1.08469e+07	1.07385e+07	1.08003e+07	1.37296e+07	1.52463e+07	1.49399e+07	C00387	ko00230,ko01100,ko01232,ko02010
Lmhp008763	452.277	311.258	451.27	C21H42NO7P	[M+H]+	LysoPE 16:1(2n isomer)	Lipids	LPE	-	2	171207	180237	176362	406796	138578	423308	341317	309760	99141.5	48307.5	63342.6	53733.5	65179	61268.6	71661.5	44731.1	41153.6	40626.8	142826	156990	157636	-	-
pmb0876	454.293	313.274	453.286	C21H44NO7P	[M+H]+	LysoPE 16:0	Lipids	LPE	53862-35-4	2	8.10285e+06	8.27693e+06	8.31099e+06	9.72027e+06	9.43406e+06	1.0912e+07	1.02595e+07	1.03144e+07	1.11591e+07	4.64147e+06	4.94076e+06	4.28532e+06	8.46937e+06	8.13322e+06	8.2336e+06	6.0486e+06	6.23412e+06	6.63909e+06	7.54593e+06	8.42151e+06	8.05201e+06	-	-
Hmqp003435	651.15	271.061	650.142	C29H30O17	[M+H]+	Apigenin-7-O-(2''-O-apiosyl)(6''-Malonyl)glucoside	Flavonoids	Flavones	-	1	5.2843e+07	5.16431e+07	5.74152e+07	1.63751e+07	1.52623e+07	1.56332e+07	2.95692e+06	2.53951e+06	3.23317e+06	328728	294380	385313	73858.9	108418	95345.8	14133.4	3812.39	15835	2.43751e+07	2.54908e+07	2.7177e+07	C05622	ko00944
Cmsp003083	521.201	131.049	520.194	C26H32O11	[M+H]+	Dehydrodiconiferyl alcohol-4-O-glucoside	Lignans and Coumarins	Lignans	107870-88-2	2	107299	80148.8	86349.2	28116	20709.7	17843.4	17703.6	18689.1	19852.6	99368.9	105431	117732	21704.9	22024.3	17838.3	9	9	9	41578.1	38415.9	37460.3	-	-
Hmlp003068	627.145	303.05	626.148	C27H30O17	[M+H]+	Meratin	Flavonoids	Flavones	27215-04-9	1	1.44754e+07	1.53067e+07	1.41417e+07	302382	357434	303868	58383.3	63173.6	68278.1	1.70413e+06	1.60473e+06	1.81887e+06	216804	211595	220055	6402.29	17050.7	19646.5	3.63238e+06	3.99692e+06	4.01011e+06	-	-
Hmqp002567	284.127	147.04	283.12	C17H17NO3	[M+H]+	4-Hydroxycinnamic acid p-hydroxyphenethylamine	Phenolic acids	Phenolic acids	-	3	688108	791832	831565	144004	202719	193255	79925.2	57046.1	63934.3	110628	101273	96693.1	14930.9	11948.8	20818	21997	35388.4	16560.6	215205	199928	193225	-	-
pmp001273	520.34	184.073	519.332	C26H50NO7P	[M+H]+	LysoPC 18:2	Lipids	LPC	-	2	7.12769e+07	6.45157e+07	7.06928e+07	4.03226e+07	3.99177e+07	4.21188e+07	3.66388e+07	3.72702e+07	3.72003e+07	4.02407e+07	4.02337e+07	3.91595e+07	3.092e+07	3.06529e+07	3.30897e+07	2.73981e+07	2.69715e+07	2.65336e+07	3.81788e+07	4.23438e+07	4.18937e+07	-	-
Hmgp001902	477.139	315.09	476.132	C23H24O11	[M+H]+	Pectolinarigenin-7-O-glucoside	Flavonoids	Flavones	-	2	220839	216656	205876	310886	317379	273388	492485	556291	574288	148252	143412	144771	9	9	9	9	9	9	189475	190347	208949	-	-
Zjzp081805	579.391	417.339	578.382	C33H54O8	[M+H]+	Timosaponin A I	Steroids	Steroidal saponins	-	2	60355.4	20902.6	33845.8	41234	50181.9	55349.5	35391.5	33787.9	16224.7	93077.5	62823.3	108772	61456.7	70888.2	49684.8	75180.1	84821	93373.9	69246.7	73192.3	77473.2	-	-
Wbmp003697	209.152	55.0534	208.146	C13H20O2	[M+H]+	(R)-3-(3'-Hydroxybutyl)-2,4,4-trimethylcyclohexa-2,5-dienone	Terpenoids	Sesquiterpenoids	-	2	449931	506133	861354	481927	601247	676657	993259	1.15835e+06	970883	1.43888e+06	932276	670402	1.40191e+06	1.52343e+06	1.77839e+06	1.05887e+06	1.04667e+06	1.15217e+06	729703	776319	817315	-	-
Zasn010433	307.264	307.264	308.272	C20H36O2	[M-H]-	9,12-Octadecadienoic acid,ethyl ester	Others	Others	-	1	30614.3	31467.6	40548.6	41482.8	61976.1	33581.1	20952.3	30580.8	20355.3	18998.4	19024.4	18511.5	27110.2	18095.3	32759.7	19057.7	12485.8	17519.6	24500.9	25566	27397.2	-	-
Hmlp007070	611.406	306.207	610.398	C36H54N2O6	[M+H]+	6'',7''-Dihydro-5',5'-dicapsaicin	Alkaloids	Phenolamine	-	2	206230	164595	195188	3.15255e+07	3.56446e+07	3.56179e+07	3.10741e+07	2.66383e+07	2.93731e+07	924237	996664	1.03221e+06	482782	772954	600584	279139	189093	252367	1.25699e+07	1.27938e+07	1.39587e+07	-	-
Lmhp002031	245.18	86.097	244.179	C12H24N2O3	[M+H]+	L-Leucyl-L-Leucine	Amino acids and derivatives	Amino acids and derivatives	3303-31-9	2	1.02376e+06	944404	1.14604e+06	1.34235e+06	1.49542e+06	1.32611e+06	2.10696e+06	2.07548e+06	1.68434e+06	732272	788752	817710	1.9316e+06	1.52228e+06	1.90692e+06	1.99465e+06	2.06006e+06	2.42791e+06	1.23022e+06	1.37734e+06	1.32681e+06	-	-
pmb0530	664.116	136.2	663.109	C21H27N7O14P2	[M+H]+	Nicotinic acid adenine dinucleotide	Nucleotides and derivatives	Nucleotides and derivatives	53-84-9	2	2.03165e+06	2.20212e+06	2.19142e+06	1.45653e+06	1.26698e+06	1.27119e+06	1.22058e+06	1.71065e+06	1.1818e+06	2.11372e+06	2.37297e+06	2.46273e+06	1.79975e+06	1.60492e+06	2.18001e+06	1.85192e+06	1.77914e+06	2.05023e+06	1.61302e+06	1.80277e+06	1.6747e+06	C00003	ko00190,ko00730,ko00760,ko01100,ko01240
Lmhp011562	353.269	261.221	352.261	C21H36O4	[M+H]+	1-α-Linolenoyl-glycerol	Lipids	Glycerol ester	-	2	261017	260609	241225	39235.4	39812.9	34140.5	27955.2	25021.1	26359.7	44902.4	44684.5	50935.4	34794.8	32844.6	33203.2	33412	35457.1	33344.5	77046	84829.5	85561.2	-	-
Zmtn001464	204.031	160.039	205.037	C10H7NO4	[M-H]-	4,8-Dihydroxyquinoline-2-carboxylic acid	Organic acids	Organic acids	59-00-7	3	5626.48	19341.3	8213.81	73570.7	46672.3	65313.6	42289.2	40763.5	27003.1	63403.5	71514	63547	52696.3	42249.3	57619.3	59136.3	50399.7	46768.8	33680.2	37587.3	36831.6	C02470	ko00380
mws4176	237.123	120.088	236.116	C12H16N2O3	[M+H]+	L-Alanyl-L-Phenylalanine	Amino acids and derivatives	Amino acids and derivatives	3061-90-3	2	338433	300907	317374	298997	375419	341249	387972	375372	355660	210968	232253	231665	245721	242855	229238	235240	208504	179053	259605	291253	279039	-	-
mws1587	132.102	86	131.095	C6H13NO2	[M+H]+	L-Norleucine	Amino acids and derivatives	Amino acids and derivatives	327-57-1	1	589639	586164	607982	5.64325e+06	5.71322e+06	5.94264e+06	4.67171e+06	4.97032e+06	4.67883e+06	5.16126e+06	5.28901e+06	5.43704e+06	5.50879e+06	5.23375e+06	5.42647e+06	5.30669e+06	5.30659e+06	5.74912e+06	4.03787e+06	4.52875e+06	4.36988e+06	C01933	-
Hmln005776	643.337	643.33	644.341	C32H52O13	[M-H]-	Capsianoside IV	Terpenoids	Ditepenoids	-	2	710389	486746	601630	364223	446278	352709	330693	132464	290645	537998	720538	755299	1.19559e+06	939484	1.50823e+06	1.18063e+06	959609	709958	597331	651438	668430	-	-
mws1208	175.169	157	174.162	C10H22O2	[M+H]+	1,10-Decanediol	Others	Saccharides	112-47-0	3	216182	201273	283774	130258	105775	102239	51227.2	42862.9	59012.9	69091.6	61758.8	71740.5	54753	49569.2	51352.3	32169.4	49285.9	30065.3	108484	119971	120421	-	-
HJN051	623.163	315.05	624.168	C28H32O16	[M-H]-	Tamarixetin-3-O-rutinoside	Flavonoids	Flavonols	-	3	185249	260215	142250	65970	89101	46516.6	25126.3	20756.4	23498.8	682391	942998	1.13102e+06	898474	1.02215e+06	878541	910343	985377	931861	410364	368170	405757	-	-
MWS1771	196.097	91.0546	195.089	C10H13NO3	[M+H]+	L-Tyrosine methyl ester	Amino acids and derivatives	Amino acids and derivatives	1080-06-4	3	130690	133248	127417	365280	368725	346002	481199	424589	493902	318202	321085	324890	305997	318998	299858	358673	397734	434757	269262	265101	295053	C03404	-
Lmsn002548	341.088	161.025	342.095	C15H18O9	[M-H]-	1-O-Caffeoyl-β-D-glucose	Phenolic acids	Phenolic acids	14364-08-0	1	1.95689e+07	1.99802e+07	2.26356e+07	8.23588e+06	8.9816e+06	6.64714e+06	9.75918e+06	1.36289e+07	1.10919e+07	4.24203e+06	5.59203e+06	6.29796e+06	6.0051e+06	5.87019e+06	5.70426e+06	3.91012e+06	4.12446e+06	4.30379e+06	9.74505e+06	9.86771e+06	1.08347e+07	C10433	-
Hahp000801	118.085	72.0808	117.079	C5H11NO2	[M+H]+	alanine betaine	Alkaloids	Alkaloids	-	1	1.18799e+06	1.17326e+06	1.22347e+06	1.15269e+07	1.15648e+07	1.13995e+07	8.07441e+06	8.52419e+06	8.04927e+06	1.04801e+07	1.06771e+07	1.10191e+07	1.10305e+07	1.07274e+07	1.14131e+07	1.0342e+07	1.04058e+07	1.04937e+07	8.16109e+06	9.16884e+06	8.83006e+06	-	-
pmp001182	597.223	460.1	596.216	C34H32N2O8	[M+H]+	(5-8)-Dihydroxy-1-(3,4-dihydroxyphenyl)-N2,N3-bis(4-hydroxyphenethyl)-1,2-dihydronaphthalene-2,3-dicarboxamide	Alkaloids	Phenolamine	-	3	44858.2	73306	50732.7	29629.7	26769.5	31202.8	31167.8	45089.6	33387	8180.92	3514.74	9402.28	2951.81	564.441	1489.64	9	9	9	24035.9	25178.4	22381.7	-	-
mws0675	335.064	123	334.057	C11H15N2O8P	[M+H]+	β-Nicotinamide mononucleotide	Nucleotides and derivatives	Nucleotides and derivatives	1094-61-7	3	409583	465466	476082	341107	387198	343161	548494	567547	496028	450437	493518	538920	540400	735339	728333	574199	596139	591091	461727	481559	428147	C00455	ko00760,ko01100
Lmsp004045	625.176	317.069	624.169	C28H32O16	[M+H]+	Isorhamnetin-3-O-glucoside-7-O-rhamnoside	Flavonoids	Flavonols	-	3	12402	32080	28229.5	26897.4	44628.6	40517.7	9	9	9	1.85953e+06	2.00089e+06	1.9306e+06	755068	770188	900459	869616	727385	853290	473652	445867	502174	-	-
Lmhp008833	494.324	184.073	493.317	C24H48NO7P	[M+H]+	LysoPC 16:1(2n isomer)	Lipids	LPC	-	2	3.9677e+06	4.05041e+06	3.76991e+06	1.45817e+06	1.384e+06	1.58626e+06	1.33065e+06	1.25125e+06	1.19336e+06	652155	643921	695836	498499	484452	549628	1.4118e+06	1.1872e+06	1.3656e+06	1.61221e+06	1.81692e+06	1.71145e+06	-	-
Hmln005573	1083.53	1083.53	1084.53	C50H84O25	[M-H]-	Capsianoside II	Terpenoids	Ditepenoids	121961-80-6	2	9	9	9	9	369257	305684	9	9	9	1.65347e+07	1.50874e+07	1.54774e+07	1.61767e+07	1.59007e+07	1.61872e+07	1.31864e+07	1.26364e+07	1.45603e+07	7.55053e+06	8.2762e+06	7.41415e+06	-	-
mws1013	177.019	133.2	178.027	C9H6O4	[M-H]-	Esculetin (6,7-Dihydroxycoumarin)	Lignans and Coumarins	Coumarins	305-01-1	3	255058	187250	216397	31229.5	29799.6	42912.6	57711	58554.2	64133.7	77542.8	92773.7	97239.2	37253	34157.5	36239.3	23379	4493.52	32216.4	86956.8	77553	85288.6	C09263	ko00999,ko01110
Zmxp003107	611.161	287.057	610.153	C27H30O16	[M+H]+	Luteolin-7,3'-di-O-glucoside	Flavonoids	Flavones	52187-80-1	2	351201	326911	98610.8	67244	44669.8	56549	22356.9	42202	45370.9	1.15428e+06	1.26107e+06	1.12191e+06	1.07467e+06	1.19969e+06	1.59487e+06	455816	368125	308552	646088	610641	689196	-	-
pmn001380	187.098	169.087	188.105	C9H16O4	[M-H]-	Eucommiol	Others	Alcohol compounds	55930-44-4	3	164483	143884	173561	101380	92811.1	76568.5	51303.5	82797.6	56997.5	43017.1	57254.3	57234.9	59407.6	80616.2	50399.3	44007.9	49066.8	44581.2	63979.7	70037.7	71981.3	C17878	-
pme3033	104.071	86	103.063	C4H9NO2	[M+H]+	N,N-Dimethylglycine	Amino acids and derivatives	Amino acids and derivatives	1118-68-9	2	2.76827e+06	2.97598e+06	2.82946e+06	4.09056e+06	4.53577e+06	4.4423e+06	3.24716e+06	3.07378e+06	3.19388e+06	5.26538e+06	5.18003e+06	5.36917e+06	4.41654e+06	4.413e+06	4.7395e+06	4.16849e+06	4.44463e+06	4.55253e+06	3.46628e+06	3.90888e+06	3.7645e+06	C01026	ko00260,ko01100
HX1340	197.116	133.099	196.11	C11H16O3	[M+H]+	(+)-epiloliolide	Others	Others	-	2	102120	142883	94435.3	202760	170319	259730	222578	260801	189733	83490.1	127191	102430	284842	322359	329389	186378	202234	228167	196194	221597	210419	-	-
pmp001310	627.156	303.1	626.148	C27H30O17	[M+H]+	6-Hydroxykaempferol-3,6-O-Diglucoside	Flavonoids	Flavonols	-	1	5.48304e+06	7.66444e+06	7.49677e+06	2.37896e+06	2.27871e+06	2.87593e+06	218803	326961	319043	535589	498894	495684	68207.2	91136.6	99794	11134.1	12822.1	19088	1.86295e+06	1.72097e+06	1.94259e+06	-	-
Lmmn002179	313.093	107.05	314.1	C14H18O8	[M-H]-	Methyl salicylate-2-O-glucoside	Phenolic acids	Phenolic acids	10019-60-0	3	164602	180000	164910	270860	287362	280166	396561	391891	370643	232447	245715	284140	309680	353380	321776	347175	354015	390714	262108	292885	290974	-	-
pme2074	322.401	129.7	323.21	C18H29NO4	[M-H]-	Jasmonoyl-L-Isoleucine	Amino acids and derivatives	Amino acids and derivatives	120330-93-0	3	56550.1	60516.6	58683.6	494110	491777	421365	469570	656098	503613	193238	240865	265519	482188	505509	471789	386598	302479	392632	290896	276518	312174	C18699	ko04075
Zmdp001647	247.129	184.097	246.122	C10H18N2O5	[M+H]+	γ-Glutamyl-L-valine	Amino acids and derivatives	Amino acids and derivatives	-	2	21673.6	26131.8	24406.7	92105.8	85181.8	102787	71235.7	58877	70152.5	67002.1	58536.8	63936.1	66945.6	65931.1	57265.2	69590.4	79532.2	78692.9	63236.1	62405.6	56396.7	-	-
Wbmp003302	165.09	91.0528	164.084	C10H12O2	[M+H]+	Frambinone	Others	Ketone compounds	-	2	1.52999e+07	1.17038e+07	1.34791e+07	8.93793e+06	1.06896e+07	1.14658e+07	7.68714e+06	7.39341e+06	8.3993e+06	7.03723e+06	7.03247e+06	7.10045e+06	7.03259e+06	6.18774e+06	7.69672e+06	5.28201e+06	5.21345e+06	5.79166e+06	7.93977e+06	8.95177e+06	8.68868e+06	-	-
pme3337	384.115	252	383.108	C14H17N5O8	[M+H]+	Succinyladenosine	Nucleotides and derivatives	Nucleotides and derivatives	4542-23-8	3	176027	193480	204080	158691	176284	184382	318862	316777	300557	204000	218066	180940	223795	255128	236320	326938	286001	248887	160392	180940	166902	-	-
Lmgp000796	150.057	61.01	149.048	C8H7NO2	[M+H]+	4-Hydroxymandelonitrile	Alkaloids	Phenolamine	13093-65-7	3	1.00025e+06	836592	1.0353e+06	8.92691e+06	1.13686e+07	8.92165e+06	8.80157e+06	8.91784e+06	8.65007e+06	3.17331e+06	3.66116e+06	3.79148e+06	5.66493e+06	6.94274e+06	6.34241e+06	6.72522e+06	7.66795e+06	9.2189e+06	5.77027e+06	6.4892e+06	6.37133e+06	C00650	-
mws0097	357.134	151	358.142	C20H22O6	[M-H]-	Pinoresinol	Lignans and Coumarins	Lignans	487-36-5	3	194529	235074	239015	41520.4	41665.6	45815.7	83309.2	76612	63928.5	18126.9	18322.2	19330.7	15065.4	15278.1	19510.7	9989.96	9205.64	8136.83	61481.6	67838.8	69195.3	C05366	ko00999,ko01100,ko01110
MWSslk140	192.069	56.0494	191.062	C7H13NO3S	[M+H]+	N-Acetyl-L-Methionine	Amino acids and derivatives	Amino acids and derivatives	65-82-7	3	49674.3	37999.4	57731.4	41016.6	50888.4	58874.3	56179.3	39342.5	54165	81966.2	50191.3	85659.1	111500	117259	92069.7	110924	82254.1	84611.4	65434	69077.4	74055.5	C02712	-
Zmbp102502	343.138	135.079	342.132	C16H22O8	[M+H]+	Baihuaqianhuoside	Others	Others	-	2	42003.9	18524.1	8402.44	56741.2	74091.7	63277.8	49405.9	38209.7	56282.5	406021	325193	310107	756699	635440	705611	1.02482e+06	1.00484e+06	1.15264e+06	335822	368978	378837	-	-
Zmjp000182	189.134	70.0652	188.127	C7H16N4O2	[M+H]+	N-Monomethyl-L-arginine	Amino acids and derivatives	Amino acids and derivatives	17035-90-4	2	3.72212e+06	3.92205e+06	4.13138e+06	2.14809e+07	1.92863e+07	2.17702e+07	1.76601e+07	1.69445e+07	1.78317e+07	8.22646e+06	7.77463e+06	8.2365e+06	8.77243e+06	8.77445e+06	8.61876e+06	1.29496e+07	1.1744e+07	1.26478e+07	1.07204e+07	1.16358e+07	1.21362e+07	C03884	-
pmp000587	535.108	287.05	534.101	C24H22O14	[M+H]+	Luteolin-7-O-(6''-malonyl)glucoside	Flavonoids	Flavones	-	1	5.93698e+07	7.39345e+07	6.72863e+07	9.04762e+06	1.19994e+07	8.91761e+06	2.30182e+06	2.39044e+06	2.70532e+06	1.15183e+06	1.1304e+06	1.09277e+06	914549	1.04639e+06	1.00557e+06	328739	429509	428124	3.29667e+07	3.71528e+07	3.39981e+07	C10103	-
Zmbp002538	205.097	146.061	204.09	C11H12N2O2	[M+H]+	1-Methoxy-indole-3-acetamide	Alkaloids	Plumerane	-	1	1.2967e+06	1.12203e+06	1.27344e+06	8.36629e+06	7.84271e+06	9.10326e+06	4.46993e+06	4.3864e+06	4.2518e+06	9.84663e+06	8.87799e+06	9.73902e+06	7.10864e+06	7.68597e+06	7.95249e+06	9.85711e+06	1.00397e+07	9.09319e+06	5.78039e+06	6.55501e+06	6.23973e+06	-	-
Lchn000012	537.196	327.124	538.205	C26H34O12	[M-H]-	Alangilignoside D	Others	Others	-	2	59442.4	46619.3	47650.6	69207.9	89243.9	56525.5	52841.8	62644	52638.6	37075.9	78698.1	71526.6	77826.4	82204.6	77648.2	37936.4	39170.3	46634.1	55615.1	57984.9	62889.8	-	-
mws0018	203.223	83	202.216	C10H26N4	[M+H]+	Spermine	Alkaloids	Alkaloids	71-44-3	3	1.28432e+07	1.3417e+07	1.31324e+07	2.14735e+07	2.31366e+07	2.6798e+07	2.20301e+07	2.02402e+07	1.93152e+07	1.8994e+07	2.08135e+07	1.94518e+07	1.83195e+07	1.53267e+07	1.82461e+07	1.9481e+07	1.94857e+07	1.61165e+07	1.49869e+07	1.69235e+07	1.55336e+07	C00750	ko00330,ko00410,ko00480,ko00770,ko01100,ko01240
Lmmn001294	331.103	153.02	332.111	C14H20O9	[M-H]-	Koaburaside	Phenolic acids	Phenolic acids	41653-73-0	3	46666.5	49788.5	50034.2	52845.4	73056.7	47959.3	82714.4	105892	83489.3	22613	26437.3	29392.3	30203.3	26478.2	23221.3	43155.1	62368.7	57004.3	46335	40953.7	44871.2	-	-
pmn001681	165.092	149.061	166.099	C10H14O2	[M-H]-	1-(4-Methoxyphenyl)-1-propanol	Phenolic acids	Phenolic acids	5349-60-0	3	74591.3	68232.5	76829.4	200249	181335	154512	138473	202502	148175	107460	99974.2	117448	154680	183988	197239	148831	104988	127032	90965.1	89311	100269	-	-
pmb0489	397.197	147.044	396.19	C19H28N2O7	[M+H]+	N-Glucosyl-p-coumaroylputrescine	Alkaloids	Phenolamine	-	3	29002.2	30620.1	31774	305051	344289	375015	616961	615282	573550	53616.7	41482.6	44421.4	50971.3	50435.6	57079.2	56203.6	54822.3	53626.9	159087	177905	177822	-	-
Lmbp000123	164.074	56.0495	163.067	C6H13NO2S	[M+H]+	L-Homomethionine	Amino acids and derivatives	Amino acids and derivatives	25148-30-5	2	70096.1	68256.5	101927	1.83298e+07	1.78304e+07	1.80683e+07	1.65759e+07	1.6952e+07	1.8845e+07	5.16099e+06	4.88673e+06	1.30989e+06	5.68814e+06	6.52834e+06	5.99033e+06	7.83395e+06	8.04394e+06	8.4395e+06	2.47329e+06	2.40118e+06	2.70712e+06	C17213	ko00966,ko01110,ko01210
pmb0496	307.176	177.055	306.169	C15H22N4O3	[M+H]+	N-Feruloylagmatine	Alkaloids	Phenolamine	-	2	1.03217e+06	741944	809234	358876	302204	425079	1.19768e+06	1.21215e+06	1.12346e+06	1.19949e+06	991200	1.2416e+06	1.1087e+06	1.17777e+06	1.34363e+06	1.01197e+07	9.81355e+06	9.6582e+06	1.84584e+06	2.09401e+06	1.94556e+06	C18325	ko00330,ko01100
Haqp004797	737.15	271.06	737.157	C32H33O20+	[M]+	Pelargonidin-0-dimalonylglucoside-0-xyloside	Flavonoids	Anthocyanidins	-	3	9.60113e+06	1.03406e+07	1.05722e+07	4.86194e+06	1.58786e+06	5.31327e+06	524894	498513	1.29623e+06	37402.9	37331	39036.7	11556.4	15113.7	19357.5	9963.8	9529.3	10702.5	3.08717e+06	2.95366e+06	3.34587e+06	-	-
zjgp122326	286.092	124.039	285.085	C12H15NO7	[M+H]+	Pyridine-4-formyl-O-β-D-glucopyranoside	Others	Others	-	1	1.39055e+07	1.38838e+07	13204625	3.46486e+07	3.60783e+07	3.58398e+07	3.11981e+07	2.99496e+07	3.08923e+07	1.39842e+07	1.34627e+07	1.48422e+07	1.26019e+07	1.3348e+07	1.32702e+07	1.52044e+07	1.47953e+07	1.37323e+07	1.87435e+07	1.92793e+07	2.11478e+07	-	-
pmc0274	167.1	121.1	166.031	C6H6N4S	[M+H]+	6-Methylmercaptopurine	Nucleotides and derivatives	Nucleotides and derivatives	50-66-8	3	6.10885e+06	5.4932e+06	5.6659e+06	4.72051e+07	4.64948e+07	4.99432e+07	4.13625e+07	3.90301e+07	4.0452e+07	5.98513e+07	5.1396e+07	5.50997e+07	4.80505e+07	4.64841e+07	4.49465e+07	6.0661e+07	6.09214e+07	5.99427e+07	3.72138e+07	4.19218e+07	4.14155e+07	C16614	-
Lmbn001930	121.029	77.0394	122.037	C7H6O2	[M-H]-	2-Hydroxybenzaldehyde (Salicylaldehyde)	Phenolic acids	Phenolic acids	90-02-8	3	38003.4	53539	51295.5	66006.7	54940.1	69372.5	37271	45254.7	37843.3	45679.1	65968.3	52750	48192.9	70210.7	45817.7	59750.2	38741.5	47103.2	41923.1	38989	44359.3	C06202	ko01100
Wbmn013660	335.22	253.217	336.23	C20H32O4	[M-H]-	3,9-Dihydroxy-13(14)-labden-16,15-olide	Terpenoids	Ditepenoids	-	1	229729	201802	230187	652454	757635	608163	549727	980479	642109	133947	145860	178805	108791	108269	144337	108037	149467	64116.4	483092	472658	532559	-	-
Lmtn003096	523.21	361.14	524.226	C26H36O11	[M-H]-	Secoisolariciresinol 4-O-glucoside	Lignans and Coumarins	Lignans	-	2	173303	186009	160546	466542	504238	391815	494231	858778	734181	496910	483147	569202	1.0691e+06	1.04284e+06	1.28323e+06	1.07924e+06	952454	575299	535485	522430	589281	-	-
pmf0348	187.134	97	188.141	C10H20O3	[M-H]-	2,6-Dimethyl-7-octene-2,3,6-triol	Others	Saccharides	73815-21-1	3	170389	168024	189202	96398.5	102498	98661.8	58035.7	81046.6	56153.7	64023.5	68028.5	67870.3	68767.7	64780.9	63373	48365.4	48509.8	51456.2	87124.9	79870.1	76813.4	-	-
pmc0281	400.146	136.11	399.139	C15H21N5O8	[M+H]+	Ribosyladenosine	Nucleotides and derivatives	Nucleotides and derivatives	-	3	59630.7	72969.2	63473.2	93214.7	117223	123265	176927	180466	159018	117723	146749	144580	230368	231102	224988	234900	295623	263444	141358	156483	160185	-	-
Lmpp003662	611.139	303.05	611.139	C30H27O14+	[M]+	Delphinidin-3-O-(6''-O-p-coumaroyl)glucoside	Flavonoids	Anthocyanidins	-	3	1.48908e+07	1.63312e+07	1.79979e+07	385136	375753	458356	132595	98389.5	159473	1.00802e+07	9.73284e+06	1.15261e+07	1.49792e+06	1.72996e+06	1.59489e+06	389312	447595	347805	6.41368e+06	5.83398e+06	5.67054e+06	C16370	ko00942
Hmqp003066	829.198	287.057	828.191	C35H40O18	[M+H]+	Luteolin-7-O-(6'''-malonyl)sophoroside-5-O-arabinoside	Flavonoids	Flavones	-	2	9	9	9	9	9	9	26730.3	78150.8	91908.2	1.75533e+07	1.33074e+07	1.58476e+07	1.31313e+07	1.43163e+07	1.31383e+07	5.71861e+06	5.43905e+06	5.81864e+06	6.20046e+06	6.01965e+06	6.81451e+06	-	-
Lmmp003266	683.15	303.05	682.138	C29H30O19	[M+H]+	Quercetin-3-O-(2''-O-malonyl)glucoside-7-O-arabinoside	Flavonoids	Flavonols	-	1	2.89391e+07	2.85056e+07	3.30802e+07	1.07368e+06	1.15434e+06	1.45595e+06	95146.5	75791.1	94857.5	883387	877855	863187	65954.6	41924.1	65569.4	10692.9	17409.4	9795.49	1.91154e+07	2.15503e+07	1.94128e+07	-	-
pmb0818	206.1	147.5	205.074	C11H11NO3	[M+H]+	Methoxyindoleacetic acid	Alkaloids	Plumerane	3471-31-6	3	157420	192652	170378	1.24174e+06	1.31849e+06	1.27855e+06	661570	595689	632213	1.61225e+06	1.41794e+06	1.51755e+06	1.23431e+06	1.11731e+06	1.27692e+06	1.34948e+06	1.54427e+06	1.50542e+06	890986	1.01766e+06	963670	C05660	ko00380
Zbbp004710	505.262	175.147	504.257	C24H40O11	[M+H]+	Platanionoside G	Others	Others	-	2	526151	591790	590166	445133	775546	693078	2.24521e+06	1.77365e+06	1.58623e+06	111874	122780	81296.2	739185	518771	772724	717185	692368	847265	655016	715855	747229	-	-
pme1014	445.3	341.3	444.303	C31H40O2	[M+H]+	Menatetrenone (Vitamin K2)	Others	Vitamin	11032-49-8	3	217860	119590	179392	131354	136871	123147	115689	111922	362985	205025	162223	180204	147523	172721	169767	151092	353558	248404	262005	263801	294313	-	-
Smgp004575	465.1	303.05	464.096	C21H20O12	[M+H]+	Quercetin-5-O-β-D-glucoside	Flavonoids	Flavonols	-	1	5.39679e+07	9.01476e+07	9.24807e+07	2.72996e+06	2.10751e+06	2.4408e+06	456362	384157	551382	3.34338e+07	3.38127e+07	3.51132e+07	4.39206e+06	5.34372e+06	4.72899e+06	248525	262830	391221	3.96696e+07	4.18838e+07	4.52477e+07	-	-
MWS1844	203.143	129.069	202.136	C14H18O	[M+H]+	2-Pentyl-3-phenyl-2-propenal	Others	Aldehyde compounds	122-40-7	3	4426.43	8118.98	7312.09	7866.59	6555.14	5599.77	7195.95	7464.51	6137.15	6892.6	9217.5	9892.14	6794.32	10777.3	8490.92	11411.2	8180.69	4121.58	5009.01	5646.76	5621.11	C12288	-
Hmcp001329	759.199	303.05	758.191	C32H38O21	[M+H]+	Quercetin-3-O-xylosyl(1→2)glucosyl(1→2)glucoside	Flavonoids	Flavonols	-	2	2.00624e+07	2.0432e+07	2.17651e+07	1.10133e+07	1.31432e+07	1.30295e+07	1.86392e+06	1.48858e+06	1.92903e+06	478809	596724	413569	25522.2	32582.7	24273.5	3308.47	5128.94	1868.91	6.5672e+06	7.1135e+06	7.50302e+06	-	-
Lskp211288	344.149	177.058	343.142	C19H21NO5	[M+H]+	N-trans-feruloyl-3'-O-methyl dopamine	Alkaloids	Phenolamine	-	1	66319.5	43432.1	77891.6	1.50221e+06	1.58471e+06	1.72016e+06	6.6496e+06	7.05463e+06	6.6408e+06	234149	261229	244511	18813.5	19843	29977.4	18629.9	16812.8	14035.8	1.42803e+06	1.62047e+06	1.58787e+06	-	-
Lmbn005487	313.238	251.24	314.246	C18H34O4	[M-H]-	12,13-DHOME; (9Z)-12,13-Dihydroxyoctadec-9-enoic acid	Lipids	Free fatty acids	263399-35-5	2	326572	320390	313416	1.02476e+06	1.21876e+06	849490	353060	568678	432084	45462.4	55309.1	56694.2	47956.8	49037.7	58396.8	43897.3	39333.2	41805.5	334839	301287	342128	C14829	ko00591
pmb0631	581.15	515.4	580.143	C26H28O15	[M+H]+	Orientin-6-C-arabinoside	Flavonoids	Flavones	-	3	104906	146830	125441	18341.9	28460.7	14309.4	11257.4	2827.78	16624.7	332372	373487	328540	148617	169196	177182	56213.4	42947.6	37486.2	90094.3	102172	92715	-	-
Zjyp101810	491.37	135.116	490.366	C30H50O5	[M+H]+	22,23-Epoxy-21-hydroiridal	Terpenoids	Triterpene	-	2	433797	467015	443326	59815.5	67695.5	66938.4	13518.1	14349.4	10342.1	83487.9	91930	96299.5	134164	178795	193366	25748	22945.8	25173	165453	151810	145217	-	-
Zblp005777	314.139	177.055	313.131	C18H19NO4	[M+H]+	N-trans-ferulicacidacylp-hydroxyphenylethylamine	Alkaloids	Phenolamine	-	1	4.21236e+06	4.25722e+06	4.82014e+06	1.8667e+07	1.83404e+07	2.06459e+07	2.88943e+07	2.81887e+07	2.78199e+07	1.61417e+06	2.32902e+06	1.79117e+06	178326	368545	239275	122990	150378	124670	9.90199e+06	1.03681e+07	1.13065e+07	-	-
Lmmn002274	521.203	359.149	522.21	C26H34O11	[M-H]-	Isolariciresinol-9'-O-glucoside	Lignans and Coumarins	Lignans	63358-12-3	2	43070.2	42788.3	38074.6	77621.2	80971.4	70737.3	102507	156057	85508.1	109830	141927	133899	245687	239310	289170	237457	240838	259874	127199	113989	129639	-	-
MWS0442	527.156	365.102	504.169	C18H32O16	[M+Na]+	Maltotriose	Others	Saccharides	1109-28-0	3	104241	72905.5	88992.6	150537	191409	165921	40865.6	100154	92907.5	136623	164072	194834	81781	102643	82277.4	92417.9	115663	86135.1	122615	125502	110187	C01835	ko02010
Zmap009745	345.096	330.074	344.09	C18H16O7	[M+H]+	Ayanin (3',5-Dihydroxy-3,4',7-Trimethoxyflavone)	Flavonoids	Flavones	572-32-7	3	3729.83	3463.68	4281.55	2212.52	1649.81	4038.17	5239.01	3461.81	4076.24	74894.2	108525	98243.4	4717.47	5456.16	7697.46	8029.02	9490.32	8867.13	12409.5	14201.4	13071.7	C04444	ko00944,ko01110
pmp001267	320.295	302.285	319.288	C21H37NO	[M+H]+	2-(Dodecylamino)-3-phenyl-1-propanol	Others	Alcohol compounds	-	2	16692.1	20318	20623.2	10653.8	9172.57	9002.77	13033.7	17802.3	13039.3	15358.4	21668.7	15091.8	17288.2	15782.7	17222.5	17364.9	17057	24301.3	18061.2	20649	19999.2	-	-
pme2596	184.06	148	183.053	C8H9NO4	[M+H]+	4-Pyridoxic acid	Others	Vitamin	82-82-6	3	33024.6	40849.9	41752.5	24033.8	24476.5	24781	44811.7	46353.3	37381.9	117589	115097	123884	785263	788371	819749	389580	411816	411763	182274	207757	203292	C00847	ko00750,ko01100
MWSmce056	205.093	146.06	204.09	C11H12N2O2	[M+H]+	DL-Tryptophan	Amino acids and derivatives	Amino acids and derivatives	54-12-6	1	1.15652e+06	1.12695e+06	1.12272e+06	7.55255e+06	8.02218e+06	8.53853e+06	4.08099e+06	3.90339e+06	4.0876e+06	9.39555e+06	8.72256e+06	9.4005e+06	7.59901e+06	7.53684e+06	7.01597e+06	9.68908e+06	9.46239e+06	9.06365e+06	5.38653e+06	6.1533e+06	5.9927e+06	-	-
mws2628	118.086	87.0457	117.07	C5H11NO2	[M+H]+	N-Methyl-4-aminobutyric acid	Organic acids	Organic acids	1119-48-8	2	1.64542e+06	1.8916e+06	1.78005e+06	967686	1.02843e+06	921390	1.1161e+06	1.02922e+06	1.00747e+06	206906	210874	164743	181349	153317	165149	184926	209157	174679	616124	699523	692884	C15987	ko00760,ko01100
MWS2426	332.125	203.082	333.132	C16H19N3O5	[M-H]-	Tryptophan glutamic acid	Amino acids and derivatives	Amino acids and derivatives	36099-95-3	3	10791.2	6497.99	8057.73	8946.94	7734.84	4823.53	8558.55	11915.8	8378.41	4913.79	6211.12	4458.77	9633.41	8618.63	6838.19	7007	8898.62	8725.36	7817.51	7651.62	8690.23	-	-
MWSmce607	120.065	56.0499	119.058	C4H9NO3	[M+H]+	DL-Threonine	Amino acids and derivatives	Amino acids and derivatives	80-68-2	3	487383	526832	528862	3.47414e+06	3.55952e+06	3.47648e+06	2.69333e+06	3.02132e+06	3.02714e+06	2.6696e+06	2.18517e+06	2.40376e+06	2.9188e+06	3.0216e+06	3.0092e+06	3.18428e+06	3.09479e+06	3.28666e+06	2.59541e+06	2.97991e+06	2.84112e+06	-	-
Zbzp007301	293.209	55.0541	292.204	C18H28O3	[M+H]+	2-Methoxy-6-undecyl-1,4-benzoquinone	Quinones	Quinones	-	2	167837	165434	178192	423222	400838	433050	301097	299589	282038	137042	138981	122724	398653	382559	389521	243406	242960	251759	237194	267990	268723	-	-
Wagp002534	248.128	177.055	247.121	C14H17NO3	[M+H]+	Fagaramide	Alkaloids	Alkaloids	-	2	109704	108707	105799	57715.6	61588.9	55924.4	152398	143234	139286	154219	173042	195113	44101.3	35121.9	38257.7	25876.4	30117.3	30057.6	79909.4	90029.7	79821.7	-	-
pmb0874	478.293	337.274	477.286	C23H44NO7P	[M+H]+	LysoPE 18:2(2n isomer)	Lipids	LPE	-	2	3.44705e+07	3.31104e+07	3.2494e+07	1.77085e+07	1.63344e+07	1.70807e+07	1.96176e+07	1.78437e+07	1.80996e+07	1.30615e+07	1.40907e+07	1.40006e+07	1.35933e+07	1.30098e+07	1.27369e+07	1.42308e+07	1.57943e+07	1.4522e+07	1.9905e+07	2.22211e+07	1.955e+07	-	-
Lmqp000427	146.081	82.0656	145.074	C6H11NO3	[M+H]+	N-Methyl-Trans-4-Hydroxy-L-Proline	Amino acids and derivatives	Amino acids and derivatives	4252-82-8	1	1.00404e+06	1.01838e+06	987468	695993	726413	711992	848191	869579	825171	769941	819508	801539	599453	570005	586264	605978	641053	622182	672132	761736	761684	-	-
Lmhp009526	515.322	261.221	514.314	C27H46O9	[M+H]+	2-α-Linolenoyl-glycerol-1-O-glucoside	Lipids	Glycerol ester	-	2	56451.9	63793.2	57141.4	94036.1	118077	102893	197788	204708	238997	25501.9	24680.2	31642.4	176559	178039	168894	464059	346825	322200	170794	174008	152290	-	-
pmn001710	521.13	359.08	522.137	C24H26O13	[M-H]-	Rosmarinic acid-3'-O-glucoside	Phenolic acids	Phenolic acids	910028-78-3	2	1.56461e+06	1.04219e+06	1.5661e+06	2.15846e+06	1.9352e+06	1.23258e+06	4.49617e+06	4.24656e+06	3.89773e+06	285040	408520	315766	1.88697e+06	1.76068e+06	1.81015e+06	2.29069e+06	2.12948e+06	2.51909e+06	1.74007e+06	1.86996e+06	1.62264e+06	-	-
Lmmp002995	713.15	303.06	712.149	C30H32O20	[M+H]+	Quercetin-7-O-(2''-malonyl)glucosyl-5-O-glucoside	Flavonoids	Flavonols	-	2	8.63012e+06	1.192e+07	1.00752e+07	4.89707e+06	6.32859e+06	6.97701e+06	608506	661986	601645	176648	270969	188318	33262	41076.3	55471.1	6707.3	6789.23	10799.4	2.93541e+06	3.26564e+06	3.36984e+06	-	-
zjgp122321	355.103	163.046	354.095	C16H18O9	[M+H]+	4-O-acetyl-3-O-caffeoyl-2-C-methyl-D-erythronate	Others	Others	-	2	6.51293e+06	8.01689e+06	8.59478e+06	193117	150386	201665	309767	390343	341769	3.18407e+07	3.14583e+07	3.11004e+07	6.6319e+06	6.79221e+06	7.46203e+06	2.92791e+06	1.99443e+06	2.08732e+06	7.95221e+06	8.83765e+06	9.13981e+06	-	-
Lmjp002461	611.161	303.049	610.153	C27H30O16	[M+H]+	Quercetin-3-O-neohesperidoside	Flavonoids	Flavonols	117611-67-3	2	1.3964e+07	1.92716e+07	2.09678e+07	347676	346259	579282	55346.7	112478	54648.9	1.08695e+07	8.8889e+06	1.06338e+07	1.59131e+06	2.01719e+06	1.74646e+06	447606	491529	395710	4.88218e+06	5.21332e+06	5.62921e+06	-	-
pmp001281	522.355	184.073	521.348	C26H52NO7P	[M+H]+	LysoPC 18:1	Lipids	LPC	-	2	8.2647e+06	9.5699e+06	8.4065e+06	3.38065e+06	3.37168e+06	3.92748e+06	4.91966e+06	4.74768e+06	4.42227e+06	2.45111e+06	2.65405e+06	2.65579e+06	2.6556e+06	2.76977e+06	2.78248e+06	2.30369e+06	2.30909e+06	2.27921e+06	3.39029e+06	3.77303e+06	3.89577e+06	-	-
MWStz070	182.081	91.0548	181.074	C9H11NO3	[M+H]+	N-(2-Hydroxy-4-methoxyphenyl)acetamide	Alkaloids	Phenolamine	58469-06-0	2	1.22067e+06	1.33331e+06	1.35404e+06	9115568	8.2038e+06	9.02951e+06	6.21961e+06	6.39407e+06	5.47563e+06	8.97894e+06	9.23715e+06	9.38816e+06	7.48292e+06	7.19975e+06	7.8249e+06	7.68261e+06	8.01454e+06	8.77524e+06	6.21277e+06	7.13208e+06	6.48012e+06	-	-
Lmsp004166	611.161	303.052	610.153	C27H30O16	[M+H]+	Quercetin-3-O-glucoside-7-O-rhamnoside	Flavonoids	Flavonols	-	1	1.5313e+07	1.74259e+07	2.13243e+07	322267	379115	409978	126067	142080	105522	1.05911e+07	1.16851e+07	9.46512e+06	1.54036e+06	1.85823e+06	1.53255e+06	413183	481966	327689	5.86013e+06	6348562	5.50691e+06	-	-
MWSHY0135	625.176	317.075	624.169	C28H32O16	[M+H]+	Isorhamnetin-3-O-rutinoside (Narcissin)	Flavonoids	Flavonols	604-80-8	3	3.08232e+06	3.54853e+06	3.25477e+06	886792	436123	681418	162115	155966	229104	5.68592e+06	5.89847e+06	3.83235e+06	4.93832e+06	5.6293e+06	5.22212e+06	6.23558e+06	6.34366e+06	6.18258e+06	2.93687e+06	3.07403e+06	3.37534e+06	-	-
Lmhp009769	466.293	325.274	465.286	C22H44NO7P	[M+H]+	LysoPE 17:1	Lipids	LPE	-	2	26616.5	25411.9	23886.4	22704.1	24659.1	4016.87	25269.1	27565.8	25530.6	7048.14	6493.98	6951.63	10772	9838.33	11311.5	5760.46	8210.85	6384.29	14751.5	16990.4	15579.4	-	-
Lmdn004267	357.134	151.044	358.142	C20H22O6	[M-H]-	Epipinoresinol	Lignans and Coumarins	Lignans	24404-50-0	3	167375	193992	164698	44025.2	36212.3	37096.2	81310.4	62100.6	62444	17835	22037.8	16701.4	16117.1	10753	14125.1	7520.1	6840.46	7545.52	52093.9	54092.3	59753.2	-	-
Lmmp004965	706.452	706.452	705.445	C39H63NO10	[M+H]+	β1-Solanine	Alkaloids	Steroid alkaloids	142287-76-1	3	141544	123843	84096.3	277749	373948	383171	277330	300028	250634	1.05486e+06	1.07187e+06	1.17403e+06	1.49939e+06	1.47501e+06	1.37248e+06	820567	963676	745558	626451	574737	663939	-	-
Lmsp003939	625.176	317.067	624.169	C28H32O16	[M+H]+	Isorhamnetin-3-O-galactoide-7-O-rhamnoside	Flavonoids	Flavonols	-	3	36415	36965.2	20117.7	37996.1	44979.8	48303.3	5817.47	10877.5	6867.83	1.80472e+06	1.9956e+06	1.67122e+06	804299	760234	884276	780710	656729	723627	412477	452525	476716	-	-
pme0021	166.086	120.081	165.071	C9H11NO2	[M+H]+	L-Phenylalanine	Amino acids and derivatives	Amino acids and derivatives	63-91-2	1	6.59592e+06	6.57694e+06	7.00943e+06	6.0714e+07	5.84837e+07	6.23228e+07	5.301e+07	52691949	5.77456e+07	7.41286e+07	6.80943e+07	6.74398e+07	5.98178e+07	5.78228e+07	5.74916e+07	7.55893e+07	7.45895e+07	7.24787e+07	4.86548e+07	5.46868e+07	5.58601e+07	C00079	ko00360,ko00400,ko00460,ko00470,ko00940,ko00960,ko00966,ko00970,ko00996,ko00999,ko01100,ko01110,ko01210,ko01230,ko02010
pmb2826	147.03	87.0081	148.037	C5H8O5	[M-H]-	L-Citramalic acid	Organic acids	Organic acids	6236-09-5	3	8377.83	25538.2	18177.1	323271	313220	36518	285030	295431	315618	7551.4	749706	1.00817e+06	383889	407045	534707	193296	51481.6	204852	311242	301884	346109	C02614	ko00660,ko01100
Zmyn000453	191.02	111.009	192.027	C6H8O7	[M-H]-	Isocitric Acid	Organic acids	Organic acids	320-77-4	2	4.27121e+06	4.33353e+06	4.48608e+06	3.82168e+07	3.90054e+07	3.95522e+07	5.09852e+07	4.78243e+07	4.73176e+07	1.72416e+07	1.55507e+07	1.56516e+07	3.02013e+07	3.11718e+07	3.1029e+07	3.96569e+07	3.75477e+07	3.79289e+07	2.94854e+07	3.29021e+07	3.4006e+07	C00311	ko00020,ko00630,ko01100,ko01110,ko01200,ko01210,ko01230,ko01240
Hmtp000779	330.12	168.066	329.111	C14H19NO8	[M+H]+	Lithospermoside	Alkaloids	Alkaloids	63492-69-3	2	68063.3	77601.8	70854.2	120936	100822	98239.1	129879	135201	134286	58726	44681.1	47901.9	119127	106775	110128	80323.1	94080.8	87441.2	84636.6	83998.3	95492.9	C17771	-
mws0216	132.065	86	131.058	C5H9NO3	[M+H]+	Trans-4-Hydroxy-L-proline	Amino acids and derivatives	Amino acids and derivatives	51-35-4	2	1.77457e+07	1.85663e+07	1.84842e+07	117636952	1.23865e+08	1.17969e+08	9.03752e+07	9.90479e+07	8.82563e+07	1.04618e+08	9.8147e+07	1.16529e+08	9.44447e+07	9.8292e+07	1.05886e+08	1.0552e+08	106352862	1.09254e+08	8.31483e+07	9.63253e+07	8.98288e+07	C01157	ko00330,ko00470,ko01100,ko02010
pme0026	147.113	84	146.106	C6H14N2O2	[M+H]+	L-Lysine	Amino acids and derivatives	Amino acids and derivatives	56-87-1	1	90937.6	88944.8	63685.1	961640	936644	907710	577513	663508	595864	503484	518496	536452	625430	552595	567674	951595	927549	936347	610617	685990	702869	C00047	ko00300,ko00310,ko00470,ko00780,ko00960,ko00970,ko01100,ko01110,ko01210,ko01230,ko02010
pmb2787	293.212	275.1	294.219	C18H30O3	[M-H]-	9-Oxo-10E,12Z-octadecadienoic acid	Lipids	Free fatty acids	54232-59-6	3	17945.3	15265.6	17915.9	16246.5	16385	12941.5	11885.2	13979.3	10168	3947.38	4375.09	2534.12	7193.91	7447.99	4236.99	5824.81	6886.63	6456.67	10300.7	11531.7	11877	C14766	ko00591
Lmhp011549	550.387	184.073	549.379	C28H56NO7P	[M+H]+	LysoPC 20:1	Lipids	LPC	-	2	621140	639849	628136	90082	109059	94151.1	130541	121567	138953	103788	118438	114607	89795.3	93020.4	91535.8	126588	132328	141523	137877	147641	159766	-	-
MWS0933	170.092	124.087	169.085	C7H11N3O2	[M+H]+	1-Methylhistidine	Amino acids and derivatives	Amino acids and derivatives	332-80-9	2	1.17417e+06	1.19709e+06	1.28615e+06	1.16075e+06	1.00463e+06	2.17695e+06	1.96684e+06	1.60062e+06	1.95526e+06	1.98486e+06	1.88098e+06	1.93695e+06	1.2992e+06	1.4244e+06	1.38703e+06	1.8903e+06	1.88526e+06	2.13754e+06	1.58162e+06	1.77529e+06	1.82268e+06	-	-
pmb0484	104.1	60.1	104.107	C5H14NO+	[M]+	Choline	Alkaloids	Alkaloids	62-49-7	3	4.16919e+07	4.30796e+07	3.99097e+07	3.12705e+07	2.70354e+07	2.99513e+07	2.59688e+07	2.36676e+07	2.83624e+07	4.411e+07	4.21003e+07	4.27895e+07	2.35795e+07	2.32208e+07	2.38508e+07	2.14278e+07	2.23166e+07	2.01217e+07	2.64919e+07	2.99809e+07	2.63895e+07	C00114	ko00260,ko00564,ko01100,ko02010
pme1816	353.088	191	354.095	C16H18O9	[M-H]-	Neochlorogenic acid (5-O-Caffeoylquinic acid)	Phenolic acids	Phenolic acids	906-33-2	1	2.54433e+07	2.78457e+07	2.42132e+07	644684	684426	642477	978970	1.36274e+06	986839	5.26001e+07	7.52494e+07	6.77663e+07	2.0498e+07	2.01046e+07	1.96892e+07	4.63045e+06	3.69427e+06	4.34676e+06	2.45082e+07	2.56109e+07	2.82724e+07	C17147	-
Lmhp008337	426.262	285.242	425.254	C19H40NO7P	[M+H]+	LysoPE 14:0(2n isomer)	Lipids	LPE	-	1	17246.2	18230.6	16855	47424.9	40466.9	49315.8	62252.8	50959.3	47561.1	28856.8	28847.3	29122.3	68367.3	72755.1	79052.4	74989.9	67551.5	80766.8	42251.3	45273.4	48995.2	-	-
MWSslk133	257.177	195.178	258.183	C14H26O4	[M-H]-	1,14-Tetradecanedioic Acid	Lipids	Free fatty acids	821-38-5	3	16092	17422	19345.7	21236.8	16968.4	18331.4	20035.6	21296.7	18063.8	15511.2	15343.3	16514.6	20263.9	19999	19556.4	19159	17798.2	17985.8	16872.1	19528.8	18739.8	-	-
pmb0981	348.07	136	347.063	C10H14N5O7P	[M+H]+	Adenosine 5'-monophosphate	Nucleotides and derivatives	Nucleotides and derivatives	61-19-8	3	3.42044e+06	3.8088e+06	3.73303e+06	1.77175e+06	2.01368e+06	1.92736e+06	1.38516e+06	1.73242e+06	1.33066e+06	3.17125e+06	3.37029e+06	3.35243e+06	2.75846e+06	2.68305e+06	3.2136e+06	2.4444e+06	2.26901e+06	2.68449e+06	2.1053e+06	2.4411e+06	2.25389e+06	C00020	ko00230,ko00908,ko01100,ko01110,ko01232,ko01240
mws1080	341.109	179.056	342.116	C12H22O11	[M-H]-	Galactinol	Others	Saccharides	3687-64-7	1	4.05719e+06	5.00217e+06	4.96444e+06	6.69482e+06	9.2886e+06	6.79259e+06	1.2673e+07	1.55059e+07	1.46963e+07	6.58553e+06	4.7341e+06	1.91054e+07	1.72534e+07	2.27682e+07	1.53068e+07	2.42587e+07	2.33261e+07	2.59448e+07	1.36857e+07	1.4379e+07	1.24039e+07	C01235	ko00052,ko01100
Hmcp005697	425.374	191.18	424.37	C30H48O	[M+H]+	δ-Amyrenone	Terpenoids	Triterpene	20248-08-2	3	8341.5	10019.1	8827.63	9070.39	7470.81	10331.7	16373.5	21946.3	21334.9	7983.1	7526.12	6321.55	8194.89	8379.55	8725.84	8056.37	6990.08	8189.74	10037.9	8681.52	9683.69	-	-
Lskp211408	497.31	335.259	496.304	C27H44O8	[M+H]+	polypodin B	Steroids	Steroid	-	3	24061.9	25198.5	21174.5	34201.6	43821.6	35379.4	71281.9	61161.1	68425.3	12416.1	13149.2	12935.3	48634.5	40159.2	49228.1	86199.4	94429.2	99186.5	38311.5	38618.3	43659.9	-	-
Zmgn000447	184.98	78.9583	185.993	C3H7O7P	[M-H]-	3-Phospho-D-glyceric acid	Others	Saccharides	820-11-1	3	2.15393e+06	1.81284e+06	1.80384e+06	765314	782962	702510	480977	524726	491069	1.02248e+06	982560	1.16149e+06	561792	541661	517716	640138	648919	664298	709074	821999	751162	C00197	ko00010,ko00030,ko00260,ko00270,ko00561,ko00630,ko00710,ko01100,ko01110,ko01200,ko01230,ko01240
pme3261	271.06	215	270.053	C15H10O5	[M+H]+	6-Hydroxydaidzein	Flavonoids	Isoflavones	17817-31-1	3	544800	414117	394277	260158	268843	249257	232795	245753	225576	33356.2	32297.6	19272.3	13647	33753.8	40882.1	43315.7	38790.5	54419.7	217324	202115	186902	C14314	ko00943,ko01110
Lmxp010913	676.455	184.076	675.447	C35H66NO9P	[M+H]+	1-(9Z-Octadecenoyl)-2-(9-oxo-nonanoyl)-sn-glycero-3-phosphocholine	Lipids	Glycerol ester	-	2	3.88158e+06	3.649e+06	3.55379e+06	90450	80960.1	105171	40784.5	46099.9	50367	75186	88151	80909.4	116122	160990	129449	37898.4	50626.2	51587.5	528052	611725	592160	-	-
Hmqn004825	293.212	275.2	294.219	C18H30O3	[M-H]-	Rabdosia acid A	Lipids	Free fatty acids	-	3	31768.7	27044.1	28988.2	27272.4	27368	21478.1	7971.53	15425.8	10998.9	2013.83	3340.02	6860.73	5430.2	7781.03	15035.4	15295.6	7705.01	13972.9	8631.27	9499.25	10051.1	-	-
Lmdp003286	465.102	303.061	464.095	C21H20O12	[M+H]+	Isohyperoside	Flavonoids	Flavonols	35589-21-0	3	4.8484e+07	8.83594e+07	8.48648e+07	2.95724e+06	1.99581e+06	2.22642e+06	438331	327592	438696	3.20958e+07	3.40538e+07	3.30547e+07	4.198e+06	5.84108e+06	5.0485e+06	203056	314937	399583	3.87998e+07	4.38338e+07	4.48653e+07	-	-
Lmlp005339	787.204	287.05	786.201	C37H38O19	[M+H]+	Capsicuoside A	Flavonoids	Flavones	-	2	369445	353919	298105	1.3796e+06	966968	1.20438e+06	1.03877e+06	942039	1.10929e+06	620931	629969	545677	318330	276589	285860	248273	223641	184568	608760	664901	709912	-	-
Hmcn000192	209.067	59.0139	210.073	C7H14O7	[M-H]-	Sedoheptulose	Others	Saccharides	3019-74-7	3	511958	507747	612841	331245	288097	223286	445495	540991	543016	517620	517009	484363	390874	478067	256657	419458	562805	664859	379241	432665	436212	C02076	ko00710,ko01100
mws0227	132.102	86.2	131.095	C6H13NO2	[M+H]+	L-Leucine	Amino acids and derivatives	Amino acids and derivatives	61-90-5	1	517780	513294	551609	5.27996e+06	5.50517e+06	5.39658e+06	3.8717e+06	4.54372e+06	4.32066e+06	4.92123e+06	4.827e+06	5.08219e+06	5.00278e+06	4.75934e+06	5.04428e+06	4.98922e+06	4.90806e+06	5.23471e+06	3.73296e+06	4.35119e+06	4.01209e+06	C00123	ko00280,ko00290,ko00966,ko00970,ko01100,ko01110,ko01210,ko01230,ko02010
pmb1574	277.2	93	276.209	C18H28O2	[M+H]+	9,12-Octadecadien-6-Ynoic Acid	Lipids	Free fatty acids	61481-29-6	3	464657	427335	401496	1.89431e+06	1.97445e+06	1.90715e+06	866614	794979	607209	821776	589399	677342	1.76201e+06	1.48109e+06	1.62899e+06	904377	768454	769651	1.06036e+06	1.01688e+06	1.17818e+06	-	-
Lmhp010515	510.355	184.073	509.348	C25H52NO7P	[M+H]+	LysoPC 17:0(2n isomer)	Lipids	LPC	-	2	695471	716608	704413	1.7614e+06	1.79018e+06	2.04189e+06	1.679e+06	1.69223e+06	1.58284e+06	570166	617832	595470	813285	832296	792009	705661	786874	794143	943663	1.08301e+06	1.0812e+06	-	-
mws2118	435.13	166.7	436.137	C21H24O10	[M-H]-	Phloretin-2'-O-glucoside (Phlorizin)	Flavonoids	Chalcones	60-81-1	3	233450	275397	313577	28025.5	27264.6	27635.6	25889.2	29480	26624.7	109474	124546	114632	57560.2	41224.8	43421.3	49286.1	63033.7	62799.1	99900.5	94570.6	109996	C01604	ko00941,ko01110
Wbtp004961	303.05	229.05	302.043	C15H10O7	[M+H]+	1,2,4,5-tetrahydroxy-7-(hydroxymethyl)anthracene-9,10-dione	Flavonoids	Other Flavonoids	-	2	9	9	9	6918.81	4256.53	7911.53	9	9	9	1.44612e+06	2.58869e+06	1.77501e+06	324440	277575	466120	52317.5	68272	59445.8	381817	440758	434643	-	-
pme2292	89.1073	72.0808	88.1	C4H12N2	[M+H]+	Putrescine	Alkaloids	Alkaloids	110-60-1	3	5.57774e+07	5.95362e+07	5.83951e+07	1.39152e+07	12440595	1.1965e+07	4.76235e+06	5.2278e+06	4.65509e+06	1.05531e+08	1.00039e+08	1.21885e+08	9.12036e+07	1.29567e+08	1.27978e+08	5.85906e+07	5.93755e+07	5.84012e+07	5.19133e+07	5.93061e+07	5.98091e+07	C00134	ko00330,ko00470,ko00480,ko00960,ko01100,ko01110,ko02010
mws0275	133.014	71.0145	134.022	C4H6O5	[M-H]-	L-Malic acid	Organic acids	Organic acids	97-67-6	2	4.12607e+06	4.15437e+06	4.21926e+06	2.43535e+06	2.52674e+06	2.52765e+06	1.04071e+06	1.05144e+06	1.00087e+06	4.89346e+06	4.80528e+06	4.723e+06	2.51107e+06	2.75415e+06	2.74307e+06	1.57022e+06	1.57576e+06	1.49014e+06	2.20453e+06	2.5769e+06	2.44292e+06	C00149	ko00020,ko00620,ko00630,ko00710,ko01100,ko01110,ko01200
MWStz038	625.256	325.113	624.247	C36H36N2O8	[M+H]+	Grossamide	Alkaloids	Phenolamine	80510-06-1	2	528048	391117	434007	3.92922e+06	4.31123e+06	5.10755e+06	6.54473e+06	6.87099e+06	6.71584e+06	567243	930951	319560	599969	924035	560528	816659	949252	823566	2.01788e+06	2.17904e+06	1.86241e+06	-	-
Wacn005438	477.269	161.045	418.257	C21H38O8	[M+CH3COOH-H]-	Hydroxypentadecenoic acid glucoside	Lipids	Free fatty acids	-	2	575436	467478	786050	647620	639252	627309	87780.2	90995.6	65882.6	39406.8	29888	53157.4	26095.6	23882.7	28295.7	21507.5	22244.7	22883.4	223639	250057	260986	-	-
pme2433	106.086	88	105.079	C4H11NO2	[M+H]+	Diethanolamine	Alkaloids	Alkaloids	111-42-2	3	100840	107062	99077.3	541779	587513	556248	645245	507650	396717	542871	527315	563706	867294	861334	812154	895756	914072	976286	605419	703619	684966	C06772	ko00564
mws0258	132.102	86	131.095	C6H13NO2	[M+H]+	L-Isoleucine	Amino acids and derivatives	Amino acids and derivatives	73-32-5	3	563035	343473	606766	5.34586e+06	5.34879e+06	5.24706e+06	4.40473e+06	4.73519e+06	4.56527e+06	4.98557e+06	4.89091e+06	5.30088e+06	4.89678e+06	5.04184e+06	5.10443e+06	5.01227e+06	4.86329e+06	5.32489e+06	3.83542e+06	4.48496e+06	4.25157e+06	C00407	ko00280,ko00290,ko00460,ko00960,ko00966,ko00970,ko01100,ko01110,ko01210,ko01230,ko02010
pme3350	284.099	168	283.092	C10H13N5O5	[M+H]+	8-Hydroxy-2-deoxyguanosine	Nucleotides and derivatives	Nucleotides and derivatives	88847-89-6	3	9315.38	5218.33	7540.06	38534.3	29372.5	33793.4	28234.3	21815.1	35558	52258	47209.3	50519.6	29309.4	41079.2	34346.5	54093.2	47512	34349.8	33237.5	38658.1	34758.3	-	-
Li512111	519.114	315.051	520.122	C24H24O13	[M-H]-	Isorhamnetin-3-O-(6''-acetylglucoside)	Flavonoids	Flavonols	-	2	1.3753e+07	1.30563e+07	1.50324e+07	672619	527213	561846	97047.9	232673	150453	1.91431e+06	4.10358e+06	5.1352e+06	1.17261e+06	1.47258e+06	1.16458e+06	380313	531744	350260	5.16952e+06	4.41685e+06	4.88847e+06	-	-
pme1419	164.074	104	163.067	C6H13NO2S	[M+H]+	L-Methionine methyl ester	Amino acids and derivatives	Amino acids and derivatives	10332-17-9	3	91394.3	84352.2	90134.5	105381	102508	93245.3	125162	147741	137294	143182	148873	157051	131266	120508	140071	150735	162343	142516	105557	111524	123151	-	-
Wcsp002246	344.132	147.042	343.121	C22H17NO3	[M+H]+	N-Phenylethylcrinasiadine	Alkaloids	Alkaloids	-	1	5.08284e+07	5.0659e+07	5.25685e+07	4.95325e+07	4.04786e+07	4.31544e+07	3.761e+07	3.55192e+07	3.19112e+07	2.82409e+07	2.92228e+07	3.25799e+07	2.85781e+07	3.39365e+07	3.21337e+07	2.58762e+07	2.55466e+07	2.64026e+07	3.38096e+07	3.96102e+07	3.74233e+07	-	-
mws0856	463.088	301	464.096	C21H20O12	[M-H]-	Quercetin-4'-O-glucoside (Spiraeoside)	Flavonoids	Flavonols	20229-56-5	3	4.03369e+07	4.02091e+07	3.94852e+07	738324	709655	706217	204729	261278	235087	1.06945e+07	1.52015e+07	1.45855e+07	1.85218e+06	2.50871e+06	1.99864e+06	361015	353164	414373	1.61397e+07	1.6762e+07	1.87577e+07	-	-
mws1164	179.056	59.0139	180.063	C6H12O6	[M-H]-	D-Fructose	Others	Saccharides	57-48-7	1	4.25888e+07	9	4.26661e+07	3.97468e+07	4.3756e+07	4.48524e+07	4.73572e+07	4.70414e+07	9	9	4.42887e+07	4.45454e+07	3.66372e+07	4.00211e+07	3.99412e+07	3.41961e+07	3.89232e+07	3.51783e+07	3.81624e+07	4.16494e+07	4.47743e+07	C05003	-
MWSHY0113	465.102	303.058	464.096	C21H20O12	[M+H]+	Quercetin-3-O-galactoside (Hyperin)	Flavonoids	Flavonols	482-36-0	1	5.24256e+07	8.23148e+07	8.64981e+07	2.99476e+06	1.94566e+06	2.46404e+06	345309	289445	449848	3.31657e+07	3.24353e+07	3.34354e+07	4.7973e+06	5.04517e+06	5.04296e+06	204377	399614	299987	3.76124e+07	3.96357e+07	4.39136e+07	C10073	-
pmb0069	122	105	121.053	C7H7NO	[M+H]+	Benzamide	Phenolic acids	Phenolic acids	55-21-0	3	93999.7	21697.1	77978.1	425239	438272	444798	419887	472836	443856	360393	341255	392184	438016	313723	427795	491637	491181	431823	275458	310376	321716	C09815	-
Lmtp002474	565.155	427.101	564.148	C26H28O14	[M+H]+	Apigenin-6-C-(2''-glucosyl)arabinoside	Flavonoids	Flavones	-	1	2.32368e+07	2.45142e+07	2.32931e+07	5.31473e+06	7.41136e+06	6.77079e+06	5.14473e+06	4.69225e+06	4.30959e+06	1.13094e+07	9.38539e+06	1.09667e+07	2.59512e+06	2.91548e+06	2.7388e+06	1.09271e+06	991014	970815	8.15125e+06	9.52274e+06	9.19142e+06	-	-
pmb0618	627.192	465.1	626.185	C28H34O16	[M+H]+	Hesperetin-8-C-glucoside-3'-O-glucoside	Flavonoids	Flavonols	-	3	5.2828e+06	6.04038e+06	5.69719e+06	124492	148409	181820	46367.3	39033.9	45941.8	709764	767308	842026	117253	136381	104854	17388.3	29134	10394.6	1.4488e+06	1.59631e+06	1.70047e+06	-	-
pme3475	273.076	153	272.068	C15H12O5	[M+H]+	Butin; 7,3',4'-Trihydroxyflavanone	Flavonoids	Flavanones	492-14-8	3	577650	709326	613397	8746.86	9069.3	13915.3	1.05731e+07	8.05837e+06	1.04816e+07	694679	741536	764080	4.93625e+06	5.89808e+06	6.30395e+06	6.28177e+06	6.79283e+06	5.47178e+06	2.94622e+06	2.93678e+06	2.5521e+06	C09614	ko00941
Lmgp002501	474.161	312.11	473.153	C20H27NO12	[M+H]+	Dhurrin-6'-O-Glucoside	Alkaloids	Phenolamine	-	2	8775.6	19663.7	9525.99	99504.3	103639	86944.5	364632	401729	465975	43118.8	34136.6	37438.7	39429.4	28853.6	37335.7	30417	51379.5	54346	73227.7	76909.5	85561.8	-	-
Lmhp009190	679.39	263.237	678.383	C33H58O14	[M+H]+	2-Linoleoylglycerol-1,3-di-O-glucoside	Lipids	Glycerol ester	-	2	39825.4	51010.4	30387.7	36519.7	59272.1	58973.6	25308.9	33404.2	25801.6	26269.7	34905	26825.3	98807.9	80661.6	66383.2	68947.3	116645	84698	59964.9	53759.9	51369.8	-	-
pmb0464	458.1	116.3	457.143	C16H27NO14	[M+H]+	L-Aspartic acid-O-diglucoside	Amino acids and derivatives	Amino acids and derivatives	-	3	60104.9	84519.5	71270.4	301451	431695	404748	948110	810657	931840	177388	169558	226299	862558	898786	816010	1.20681e+06	1.33689e+06	1.14778e+06	696265	742577	816520	-	-
Zmyn004732	293.213	185.119	294.219	C18H30O3	[M-H]-	2R-hydroxy-9Z,12Z,15Z-octadecatrienoic acid	Lipids	Free fatty acids	-	2	255005	238414	242832	196061	194112	160956	280696	440623	295792	52794.6	108632	63783.9	70219.8	88182	91089.6	56539.8	51955.6	62200.4	149804	142481	166563	C16342	ko00592
mws0005	161.107	144	160.1	C10H12N2	[M+H]+	Tryptamine	Alkaloids	Plumerane	61-54-1	3	801463	886339	955907	721077	764246	965612	1.07587e+06	1.08223e+06	1.14127e+06	3.46151e+07	3.34804e+07	2.89342e+07	3.50818e+06	2.42526e+06	3.37104e+06	2.48417e+07	2.35566e+07	3.12698e+07	8.74137e+06	9.94359e+06	1.01956e+07	C00398	ko00380,ko01100,ko01110
MWSmce257	218.109	88.0433	219.111	C9H17NO5	[M-H]-	D-Pantothenic Acid	Others	Vitamin	79-83-4	1	1.25341e+06	1.53014e+06	1.39561e+06	3.95193e+06	3.70999e+06	3.39685e+06	3.05299e+06	4.28587e+06	3.40999e+06	1.4178e+06	1.59497e+06	1.74871e+06	2.25902e+06	2.07833e+06	2.11844e+06	2.11636e+06	2.76399e+06	2.82594e+06	2.14636e+06	2.13882e+06	2.45712e+06	C00864	ko00410,ko00770,ko01100,ko01110,ko01240
mws1346	162.076	98	161.069	C6H11NO4	[M+H]+	DL-2-Aminoadipic acid	Alkaloids	Alkaloids	542-32-5	3	125314	146049	132205	264687	214175	234757	151779	168855	116813	108617	123358	152705	89842.4	72507.7	118355	71180.1	93381.9	104541	148124	126464	133517	C00956	ko00300,ko00310,ko01100,ko01110,ko01210,ko01230
pme1228	221.092	204	220.085	C11H12N2O3	[M+H]+	5-Hydroxy-L-tryptophan	Amino acids and derivatives	Amino acids and derivatives	56-69-9	3	152711	118969	141061	221544	237339	216962	205039	219598	235823	318272	259151	284518	432095	398310	402510	319663	352577	311415	197201	232148	216936	C00643	ko00380,ko01100
pmf0511	585.43	371	584.423	C40H56O3	[M+H]+	Capsanthin	Terpenoids	Tetraterpenes	465-42-9	3	46066.6	47776	47497.7	48882.9	50089.3	51101.3	47545.9	45450.9	47693.1	44807.6	45732.1	43664.6	38343.7	31779.4	41121.4	49324.7	46204.9	48842.4	42457.4	47631.9	49868.8	C08584	ko00906,ko01110
mws0458	151.04	136	152.047	C8H8O3	[M-H]-	Vanillin; 4-Hydroxy-3-Methoxybenzaldehyde	Phenolic acids	Phenolic acids	121-33-5	3	97508.9	98477.4	153437	414052	524687	390394	311435	476070	402396	139940	232260	226099	74363.1	90073.4	82993	85020.3	73221.6	67411.1	153529	180148	173112	C00755	ko00996,ko01100,ko01110
Cmzn005970	433.113	271.062	434.121	C21H22O10	[M-H]-	Dunalianoside A	Phenolic acids	Phenolic acids	-	2	1.82415e+07	2.01938e+07	2.07662e+07	769900	750605	714566	466425	516828	499587	7.60542e+06	7.40711e+06	8.28356e+06	2.70289e+06	3.39504e+06	3.43258e+06	1.81127e+06	1.93254e+06	2.23328e+06	5.81115e+06	6.47449e+06	6.83905e+06	-	-
pmn001528	625.047	169	626.054	C28H18O17	[M-H]-	Tetragallic Acid(3''-O-galloyl-4''-O-galloyl-4-O-galloyl-galloyl acid)	Phenolic acids	Phenolic acids	-	3	9	9	9	36580.3	25068.4	22477.2	8571.24	20545.2	11447.2	85684.8	95842.7	74591.3	235429	240777	155531	125707	111110	136767	66620.4	56920.4	64773.9	-	-
Lmhn003240	237.04	121.03	238.048	C11H10O6	[M-H]-	Benzoylmalic acid	Phenolic acids	Phenolic acids	22138-51-8	3	21187.7	29864.8	16563.4	26606.5	18941.1	14455.2	45143.9	49995.3	55275.9	38488.6	66688	78665.8	24182.8	35007.4	30494.9	35092.4	34349.4	53325.2	31187.2	32358	36399	-	-
mws0057	451.123	289	450.116	C21H22O11	[M+H]+	Eriodictyol-7-O-glucoside	Flavonoids	Flavanones	38965-51-4	3	591815	906513	854528	13796.7	72345.6	37764.2	28025.8	41591.4	27166.8	2.17832e+06	1.94703e+06	2.10546e+06	952077	1.30092e+06	1.19179e+06	72866.7	98405.7	73331.5	653337	663104	756088	-	-
Lhmp122024	501.136	163.037	500.132	C25H24O11	[M+H]+	3-O-caffeioyl p-coumarinoyl quinic acid	Others	Others	-	2	64977	106735	103000	488209	659296	704866	797091	855186	760694	162191	170857	195839	1170.5	1158.85	8794.88	1776.56	5421.81	734.481	251982	293459	289411	-	-
Lmhp002800	641.16	317.06	640.164	C28H32O17	[M+H]+	2'-Hydoxy-5-methoxyGenistein-4',7-O-diglucoside	Flavonoids	Isoflavones	-	3	818320	979179	741823	1.43594e+06	805361	1.35002e+06	251449	252931	252317	129927	139915	137278	78107	84980	89865.8	29451.1	37312.7	48879.2	395679	352379	414493	-	-
Lmln010063	205.158	189.129	206.167	C14H22O	[M-H]-	2,6-Di-tert-butylphenol	Phenolic acids	Phenolic acids	128-39-2	1	134426	147224	153989	179069	187034	169932	150143	163478	109689	157069	184879	187136	181624	178778	180242	175676	127771	152345	135549	126505	148913	-	-
pmb2319	482.324	184.073	481.317	C23H48NO7P	[M+H]+	LysoPC 15:0	Lipids	LPC	108273-89-8	2	438739	484049	446897	541334	554294	613717	439208	421732	419806	219189	243174	243394	177867	173461	177190	121291	134996	105843	306608	336325	361714	-	-
pmb0770	353.15	177.1	352.142	C20H20N2O4	[M+H]+	N-Feruloylserotonin	Alkaloids	Plumerane	68573-23-9	1	1.26354e+06	1.33719e+06	1.63323e+06	1.38574e+07	1.22915e+07	1.40187e+07	3.68552e+07	3.86701e+07	3.96062e+07	3.62432e+06	3.51274e+06	4.65088e+06	65410	55945.5	79360.2	320122	293722	334002	1.1221e+07	1.31534e+07	1.27567e+07	-	-
pme0490	124.039	78	123.032	C6H5NO2	[M+H]+	Nicotinic acid (Vitamin B3)	Others	Vitamin	59-67-6	2	1.45798e+06	1.57162e+06	1.72556e+06	109045	105073	92460.6	80716	99557.1	96547.9	139058	142554	131704	122515	103446	131587	177353	160405	169496	264551	312104	287565	C00253	ko00760,ko00960,ko01100,ko01110,ko01240
mws0254	156.077	110	155.07	C6H9N3O2	[M+H]+	L-Histidine	Amino acids and derivatives	Amino acids and derivatives	71-00-1	1	7.73184e+06	7.59472e+06	7.90766e+06	4.94611e+07	4.9993e+07	5.28353e+07	3.93702e+07	4.18343e+07	4.60548e+07	3.49693e+07	3.18802e+07	3.34838e+07	4.2225e+07	4.13321e+07	3.89088e+07	5.67959e+07	5.43689e+07	5.85104e+07	3.12749e+07	3.58656e+07	3.65122e+07	C00135	ko00340,ko00410,ko00470,ko00970,ko01100,ko01110,ko01230,ko02010
mws5041	189.123	86.1038	188.116	C8H16N2O3	[M+H]+	L-Glycyl-L-isoleucine	Amino acids and derivatives	Amino acids and derivatives	19461-38-2	3	861996	866176	847978	711922	754508	820569	865837	844531	1.01255e+06	722701	612930	723012	773589	773521	750787	748229	651760	724769	675816	798120	741130	-	-
pmb0504	469.229	177.055	468.222	C21H32N4O8	[M+H]+	N-(4'-O-glycosyl)-feruloyl agmatine	Alkaloids	Phenolamine	-	3	1.0712e+06	1.00173e+06	1.00569e+06	6.42431e+06	6.31368e+06	7.08705e+06	1.09971e+07	1.33357e+07	1.17549e+07	1.81159e+06	1.59965e+06	1.64856e+06	1.47343e+06	1.7934e+06	1.66532e+06	1.8132e+06	1.78244e+06	2.01737e+06	3.48038e+06	4.01222e+06	4.0516e+06	-	-
pmb2922	565.048	323.029	566.055	C15H24N2O17P2	[M-H]-	Uridine 5'-diphospho-D-glucose	Nucleotides and derivatives	Nucleotides and derivatives	133-89-1	1	3.46293e+06	4.36564e+06	5.08225e+06	2.16197e+06	2.1374e+06	2.40925e+06	1.87438e+06	1.88516e+06	2.92125e+06	4.41614e+06	3.34802e+06	3.90377e+06	4.35001e+06	3.84388e+06	3.34831e+06	5.03529e+06	4.86315e+06	4.02765e+06	2.74976e+06	3.24847e+06	2.99801e+06	C00029	ko00040,ko00052,ko00053,ko00500,ko00520,ko00561,ko00908,ko01100,ko01110,ko01240,ko01250
MWSslk208	301.218	301.218	302.225	C20H30O2	[M-H]-	Kaurenoic Acid	Terpenoids	Ditepenoids	6730-83-2	3	145488	150140	123069	229790	245947	222475	100687	130503	143162	159353	140694	150354	235836	200365	196399	153861	139020	149414	161912	170152	190115	C11874	ko00904,ko01100,ko01110
pme1286	385.129	250	384.122	C14H20N6O5S	[M+H]+	S-(5'-Adenosy)-L-homocysteine	Amino acids and derivatives	Amino acids and derivatives	979-92-0	3	91878.5	99366.4	98597.3	39925.6	31276	37050.8	26055.4	27643.3	24782.5	56239.1	64440.1	58950.8	33640.1	36975.2	32522.5	31450.8	33449.3	28900.8	42762.2	50433.4	45808.1	C00021	ko00270,ko01100,ko01230,ko01240
MWSHY0136	449.108	287.055	448.101	C21H20O11	[M+H]+	Kaempferol-3-O-glucoside (Astragalin)	Flavonoids	Flavonols	480-10-4	3	2.96293e+07	3.50557e+07	3.45645e+07	9	1.60375e+06	2.39332e+06	639495	624658	654028	719257	651799	742789	795031	910179	770601	816606	733868	411524	7.02682e+06	6.26678e+06	7.39487e+06	C12249	ko00944,ko01110
Qmyp101437	211.169	135.116	210.162	C13H22O2	[M+H]+	Blumenol C	Terpenoids	Terpene	36151-02-7	1	54876.3	58111.8	48104.7	96841.2	111240	122380	133325	139947	152018	457662	465447	492344	617786	541799	546208	651612	592672	629042	301886	276939	327455	-	-
Lmhp012042	355.284	263.237	354.277	C21H38O4	[M+H]+	2-Linoleoylglycerol	Lipids	Glycerol ester	3443-82-1	1	266528	383791	352704	87088.2	80931.7	84670.8	47550.4	48809.6	51652.8	82445.3	71567.6	73067.1	51588.8	56605.8	51576.7	45237.9	49205	49806.9	103799	119194	121463	-	-
Jmgn004021	449.109	269.05	450.116	C21H22O11	[M-H]-	6-C-Glucosyl-2-Hydroxynaringenin	Flavonoids	Flavanones	-	3	314827	300662	268398	33513.6	29117.8	32085.1	22892.8	25228.7	36411.3	254536	314851	330958	66083	89969.6	76060.1	25860	25674.4	28502	127017	120867	142019	-	-
Lmbp000668	124.039	78.0336	123.032	C6H5NO2	[M+H]+	Isonicotinic acid	Others	Vitamin	55-22-1	2	1.73188e+06	1.59627e+06	1837736	152317	165453	164939	176139	187002	152387	211892	181274	182731	291340	240732	252529	385298	350113	455258	376553	421343	358658	C07446	-
pme0122	189.123	126	188.116	C8H16N2O3	[M+H]+	N6-Acetyl-L-lysine	Amino acids and derivatives	Amino acids and derivatives	692-04-6	3	1.31205e+06	1.21793e+06	1.39318e+06	1.68353e+07	1.70888e+07	1.81177e+07	1.02837e+07	1.10689e+07	9.29185e+06	2.42032e+07	2.18871e+07	2.46853e+07	2.62838e+07	2.30355e+07	2.35673e+07	2.78854e+07	2.56503e+07	2.95189e+07	1.41693e+07	1.6533e+07	1.63454e+07	C02727	ko00310,ko01100
Hmcp009963	180.137	123.07	180.138	C11H18NO+	[M]+	Candicine	Alkaloids	Phenolamine	6656-13-9	2	262395	240931	252639	158257	127061	111506	176856	137658	141108	211527	174449	171260	172903	148413	125946	169987	140660	128857	143564	166242	167013	C10575	-
HJN086	449.11	287.057	450.116	C21H22O11	[M-H]-	Eriodictyol-3'-O-glucoside	Flavonoids	Flavanones	-	2	177178	369409	307769	29453.5	8429.82	22754.4	9693.89	18605	18657.3	220834	313415	49996.8	208204	228091	233567	101832	81586.6	96874.3	143104	143169	123266	-	-
Lmmn004625	449.109	287.056	450.116	C21H22O11	[M-H]-	Dihydrokaempferol-7-O-glucoside	Flavonoids	Flavanonols	-	3	177178	369409	307769	29453.5	8429.82	22754.4	9693.89	18605	18657.3	220834	313415	49996.8	208204	228091	233567	101832	81586.6	96874.3	143104	143169	123266	-	-
Cmzn005999	449.108	287.057	450.116	C21H22O11	[M-H]-	Dunalianoside B	Phenolic acids	Phenolic acids	-	2	177178	369409	307769	29453.5	8429.82	22754.4	9693.89	18605	18657.3	220834	313415	49996.8	208204	228091	233567	101832	81586.6	96874.3	143104	143169	123266	-	-
Zazp002547	205.096	146.06	204.09	C11H12N2O2	[M+H]+	cyclo-(Gly-Phe)	Amino acids and derivatives	Amino acids and derivatives	-	2	1.26113e+06	1.14024e+06	1.07691e+06	8.18696e+06	9.10806e+06	8.51681e+06	4.25956e+06	4.28052e+06	4.15305e+06	1.04563e+07	8.7221e+06	9.36649e+06	8.02221e+06	8.03557e+06	7.85841e+06	1.03963e+07	9.48409e+06	8.66006e+06	5.62511e+06	6.61016e+06	6.42025e+06	-	-
pme3388	189.135	144	188.127	C7H16N4O2	[M+H]+	Homoarginine	Amino acids and derivatives	Amino acids and derivatives	156-86-5	2	3.17532e+06	3.43434e+06	3.29788e+06	7.41395e+06	7.7054e+06	7.63814e+06	1.13993e+06	6.6426e+06	6.20162e+06	4.3585e+06	4.19637e+06	4.31656e+06	4.69391e+06	2.31313e+06	734769	5.47565e+06	5.53083e+06	2.77019e+06	4.67773e+06	4.8675e+06	5.48384e+06	C01924	-
pmp001264	274.274	256.265	273.267	C16H35NO2	[M+H]+	Hexadecylsphingosine	Lipids	Sphingolipids	-	3	2.73017e+06	2.33909e+06	2.99708e+06	7.19957e+06	3.99681e+06	5.19965e+06	5.37938e+06	5.3228e+06	3.8817e+06	5.49715e+06	4.81211e+06	5.32956e+06	5.89532e+06	6.31985e+06	6.40307e+06	6.94204e+06	5.81424e+06	5.325e+06	4.71466e+06	5.28717e+06	5.57743e+06	-	-
mws0884	328.045	134.2	329.053	C10H12N5O6P	[M-H]-	Cyclic 3',5'-Adenylic acid	Nucleotides and derivatives	Nucleotides and derivatives	60-92-4	2	180067	182951	204863	488961	512068	472503	1.13902e+06	1.18177e+06	1.12957e+06	209700	226381	234559	135838	138439	128090	196244	180326	200166	333908	394089	378091	C00575	ko00230,ko01100
pmb0801	346.113	184.1	345.106	C14H19NO9	[M+H]+	4-Pyridoxic acid-O-glucoside	Others	Vitamin	-	3	28957.6	31497.3	41370.1	30708	23501.4	27016.8	69658.8	58657.3	74330.5	124497	160958	135097	396698	356378	392250	780764	663831	681732	198481	233825	226171	-	-
Jmwn002494	325.092	119.05	326.1	C15H18O8	[M-H]-	(2E)-3-[4-(β-D-glucopyranoside)-phenylacrylic]-acid	Phenolic acids	Phenolic acids	-	1	19506.3	12999.4	14192.8	91176.2	74668.5	42586.2	381217	462398	334595	15934.8	30899.3	26011.8	38904.4	50424.3	52789.4	110746	82606.6	7046.55	77062	89797.4	89453.8	-	-
pmp000548	301.071	286.04	300.063	C16H12O6	[M+H]+	Pratensein	Flavonoids	Isoflavones	2284-31-3	3	9025.1	12808.6	13310.7	24509.3	28834.6	28374.2	17972.2	15803.9	15563.7	9	9	9	9	9	9	1126.47	1033.48	3147.1	8682.52	8106.1	7322.57	C10520	ko00943
Lmyn011997	337.311	337.311	338.318	C22H42O2	[M-H]-	Erucic acid	Lipids	Free fatty acids	112-86-7	3	1.03212e+06	2.7191e+06	2.79046e+06	1.45616e+06	991782	948901	626972	1.03728e+06	699994	806621	842378	908126	858431	959200	883692	727099	742908	645859	1.10623e+06	1.23237e+06	1.0444e+06	C08316	ko01040
pme3967	312.13	180	311.123	C12H17N5O5	[M+H]+	2-(Dimethylamino)guanosine	Nucleotides and derivatives	Nucleotides and derivatives	2140-67-2	3	527982	448733	414562	416690	362244	438647	212377	197254	225610	181082	174985	198797	157466	216443	194995	305742	358340	284814	303421	259648	266492	-	-
Hmlp007580	320.222	137.06	319.215	C19H29NO3	[M+H]+	Homocapsaicin I	Alkaloids	Phenolamine	-	2	731754	789033	789437	5.77033e+07	5.81556e+07	5.90577e+07	5.22059e+07	5.39253e+07	5.0758e+07	2.86713e+06	2.69345e+06	2.7494e+06	1.78595e+06	1.6484e+06	1.63189e+06	1.03265e+06	1.12056e+06	1.03597e+06	2.95165e+07	3.45982e+07	3.05406e+07	C20215	-
pme1738	138.079	95	137.071	C7H9N2O	[M+H]+	3-Carbamyl-1-methylpyridinium;(1-Methylnicotinamide)	Alkaloids	Pyridine alkaloids	1005-24-9	3	11493.7	7173.83	2533.13	109730	76014.1	85755	111794	91357.1	94279.9	24093.5	31640.9	41015	5687.78	11616.6	11712.1	27411.6	13323.6	26489.4	36976.6	40141.6	43839	C02918	ko00760,ko01100
Zmln000899	343.11	181.052	344.111	C15H20O9	[M-H]-	Syringaldehyde-4-O-glucoside	Phenolic acids	Phenolic acids	-	2	828186	864284	885662	1.88444e+06	1.79278e+06	1.4615e+06	4.66541e+06	5.44541e+06	5.15476e+06	1.09151e+06	1.1906e+06	1.24221e+06	356507	306776	345321	386135	362093	370756	1.61812e+06	1.59457e+06	1.8548e+06	-	-
MWSmce689	293.248	95.0855	292.24	C19H32O2	[M+H]+	Methyl linolenate	Lipids	Free fatty acids	301-00-8	3	86590.4	96913.3	88162.7	24056.7	16773.7	30219.6	38367.2	20189.2	47984	29169.5	25289.4	36910.7	13527.7	16336.6	25482.6	11409.8	21858.9	13091.5	32304.9	27329	29110.4	-	-
MWS04412	175.121	70.0658	174.137	C8H18N2O2	[M+H]+	N(6),N(6)-Dimethyl-L-lysine	Amino acids and derivatives	Amino acids and derivatives	-	2	1.40082e+07	1.46141e+07	1.57099e+07	8.43565e+07	8.19519e+07	8.6638e+07	6.75289e+07	7.19758e+07	7.89941e+07	6.61059e+07	6.45847e+07	7.0321e+07	8.94404e+07	8.60811e+07	8.54108e+07	1.21918e+08	1.24218e+08	1.2935e+08	6.8339e+07	8.01174e+07	7.8832e+07	-	-
Zmjn014062	455.35	455.35	456.36	C30H48O3	[M-H]-	(23S)-3β-hydroxydammara-21-oic acid 21,23-lactone	Terpenoids	Triterpene	-	2	27244.8	24597.7	23647.1	237267	148305	195652	161080	237226	198209	3126.68	13834.4	7912.24	13808.3	13560.7	8345.37	13370.1	10019.7	16623	113297	95462.9	104428	-	-
pme0422	193.058	134	194.058	C10H10O4	[M-H]-	Isoferulic Acid	Phenolic acids	Phenolic acids	25522-33-2	3	180747	122160	119544	81951.6	106760	71916	49695.8	113500	47598.9	29529.5	8384.05	31809.9	19971.9	30426.3	21413.4	34229.2	23420.1	22055.1	43684.5	51569.4	49752.9	C10470	-
Hmjp005089	330.132	177.05	329.124	C18H19NO5	[M+H]+	(2Z)-N-[2-(3,4-Dihydroxyphenyl)-2-hydroxyethyl]-3-(4-methoxyphenyl)-2-propenamide	Alkaloids	Phenolamine	-	1	326770	316533	362438	5.09454e+06	5.61964e+06	4.89157e+06	1.37209e+07	1.40015e+07	1.36492e+07	215902	236690	220539	61745.6	33137.9	47634.2	29824	37244.7	36208.8	3.50009e+06	3.90708e+06	4.15876e+06	-	-
pmb0864	426.262	285.242	425.254	C19H40NO7P	[M+H]+	LysoPE 14:0	Lipids	LPE	-	1	18521.9	19842.2	15992.4	44319.5	43669.6	47327.3	50653.7	42557.7	53203.2	27760.4	29978	27193.5	72069.5	63798.4	71112.5	73260.6	73772.3	75486.8	39037.4	42547.1	46428.1	-	-
Lmbp002592	611.161	287.054	610.153	C27H30O16	[M+H]+	Kaempferol-3,7-O-diglucoside	Flavonoids	Flavonols	25615-14-9	2	697869	941095	923993	2.30958e+06	2.61057e+06	3.28282e+06	534388	508061	383628	56518.1	29377.7	21881.5	49094.1	49346.5	54382.1	23309	25867.5	22280.5	659494	620686	735366	-	-
pme1002	138.091	103	137.084	C8H11NO	[M+H]+	L-Tyramine	Alkaloids	Alkaloids	51-67-2	3	484771	494643	584309	534264	345496	616581	610420	418935	574412	328094	281904	246282	377246	403113	274893	531714	378386	385897	354133	420746	380875	C00483	ko00350,ko00950,ko01100,ko01110,ko01240
Wagp004314	599.198	431.134	598.19	C27H34O15	[M+H]+	Phloretin 3',5'-Di-C-Glucoside	Flavonoids	Flavones	-	2	2.0113e+06	1.4558e+06	1.68352e+06	513322	391906	191840	223489	217727	299264	881971	792494	1.10384e+06	186684	343414	209757	156632	161340	176655	578736	487141	523030	-	-
pmn001610	307.264	307.3	308.272	C20H36O2	[M-H]-	Eicosadienoic acid	Lipids	Free fatty acids	5598-38-9	3	707754	669717	628126	503951	617023	551732	308265	392295	304929	148715	199941	219877	215642	245891	248030	263782	265847	350166	469812	419368	499591	C16525	ko01040
MWSHY0050	595.166	287.053	594.159	C27H30O15	[M+H]+	Kaempferol-3-O-rutinoside(Nicotiflorin)	Flavonoids	Flavonols	17650-84-9	3	6.39377e+06	6.95e+06	6.53281e+06	299791	208419	389411	98077.9	127996	156907	178122	144019	199208	112319	105258	111865	215361	302700	255756	917063	1.08311e+06	1.05691e+06	C21833	ko00944,ko01110
MWS1816	183.139	183.135	184.146	C11H20O2	[M-H]-	10-Undecenoic acid	Lipids	Free fatty acids	112-38-9	3	16681.9	15286.1	15551.9	23372	15150.4	13895.9	17371.2	15192.2	18798.5	20128.7	19754.6	14801.1	18442.3	18288.1	15627.4	19726	16998.3	13813.7	16414.3	17875.3	14990.2	C13910	-
pme0183	152.057	135	151.049	C5H5N5O	[M+H]+	Isoguanine	Nucleotides and derivatives	Nucleotides and derivatives	3373-53-3	3	34801.1	48861	45020.2	139809	193814	167468	245716	277509	258267	43354.7	55495.3	73090.9	69794.2	91505.8	88914	107828	111163	104944	129233	121586	108388	-	-
Lmyn003971	521.203	359.149	522.21	C26H34O11	[M-H]-	Dihydrodehydrodiconiferyl alcohol-4-O-glucoside	Lignans and Coumarins	Lignans	-	2	31039.4	47115.9	53370.8	92913.2	93626.3	74705.6	136938	204474	161478	103939	142815	142871	213930	251809	246911	259341	246506	276568	122020	133644	145593	-	-
Ymjm000149	353.088	191.059	354.095	C16H18O9	[M-H]-	3-O-Caffeoylquinic acid	Phenolic acids	Phenolic acids	-	1	105369	123767	126325	120006	98807.1	109263	168654	388684	152414	1.27383e+06	1.24917e+06	1.3299e+06	218996	299471	333179	324951	209267	200016	296328	284920	336248	-	-
Lmhp008513	677.374	261.221	676.367	C33H56O14	[M+H]+	2-α-Linolenoyl-glycerol-1,3-di-O-glucoside	Lipids	Glycerol ester	-	2	48597.6	49171.8	61607.8	72131.9	86336.5	72827.8	134272	126198	110605	25177.8	26086	20478.4	117352	95866.3	130971	208076	174896	216423	83708.5	90706.2	75985.2	-	-
mws1051	400.14	251	399.145	C15H23N6O5S	[M+H]+	S-Adenosylmethionine	Amino acids and derivatives	Amino acids and derivatives	485-80-3	3	251484	293366	260759	148916	215991	172394	246941	193085	375960	273914	329270	104052	492267	370585	337834	480523	517999	474286	238997	285433	266847	-	-
MWSmce119	175.115	70.064	174.112	C6H14N4O2	[M+H]+	L-Arginine	Amino acids and derivatives	Amino acids and derivatives	74-79-3	1	2.09873e+07	2.16766e+07	2.18539e+07	1.2446e+08	1.27063e+08	1.29817e+08	1.19011e+08	1.17031e+08	1.234e+08	1.01222e+08	1.05449e+08	1.0829e+08	129697039	1.40589e+08	1.36427e+08	183310940	184793029	177135016	1.05554e+08	1.21947e+08	1.24895e+08	C00062	ko00220,ko00261,ko00330,ko00470,ko00970,ko01100,ko01110,ko01230,ko02010
Hmhp009670	294.241	95.08	293.236	C18H31NO2	[M+H]+	Dihydrobungeanool	Alkaloids	Alkaloids	-	3	39848.5	28055.7	25471.5	48314.2	50063.8	48130.8	68748.2	71650.8	74763.5	10040.3	15516.5	13048.1	41524.1	45429.5	29006.4	98356.1	81560.6	93600.6	46118.1	47290.8	39944.3	-	-
YC512118	282.279	247.243	281.272	C18H35NO	[M+H]+	Oleamide (9-Octadecenamide)	Lipids	Free fatty acids	301-02-0	3	28150	18465.5	22105.1	49937.4	33691.4	30147.7	23587.5	16853.6	19104.3	28977.1	28782.6	29921	40211.6	35961.7	47076	23367.3	17682.3	28182.6	32971	30607.2	36500.7	C19670	-
Cmmn013275	301.217	301.217	302.225	C20H30O2	[M-H]-	Isopimaric acid	Terpenoids	Ditepenoids	5835-26-7	3	135337	109953	104708	193737	206559	212160	87020.1	123886	114641	133799	108160	124299	205712	172665	167116	137523	127136	126255	127248	136057	151557	-	-
Lmtn002796	449.108	287.057	450.116	C21H22O11	[M-H]-	Aromadendrin-7-O-glucoside	Flavonoids	Flavanonols	28189-90-4	2	716486	787403	726090	210321	66134.1	136055	564156	619116	649208	496707	693690	669013	52625	130136	194481	59876.1	37635.1	66178.4	361327	386951	430527	-	-
Zmzp005934	284.295	102.091	283.288	C18H37NO	[M+H]+	Stearamide	Alkaloids	Alkaloids	124-26-5	3	452271	434000	459714	503990	438469	528288	474060	463020	300911	367422	358873	374778	264545	312107	307287	244167	247926	282307	413504	346246	374671	C13846	-
MWS1900	215.129	153.127	216.136	C11H20O4	[M-H]-	Undecanedioic acid	Lipids	Free fatty acids	1852-04-6	3	13006.7	8570.45	13330.7	14847	17498.4	14965	14665	15716	16163.2	11145.9	12086.7	14352.1	14051.8	15932.9	13581.4	14694	11375.2	10811.5	13036.1	11244.7	13308.9	-	-
Haqp002811	759.19	303.05	759.198	C32H39O21+	[M]+	Peonidin-O-glucoside-O-xyloside-O-glucoside	Flavonoids	Anthocyanidins	-	3	1.6174e+07	1.62551e+07	1.62126e+07	9.05009e+06	9.75092e+06	9.79351e+06	1.43909e+06	1.2188e+06	1.18559e+06	290931	337501	345707	16060	14818.8	18728	9	9	9	5.3959e+06	6.43392e+06	5.77403e+06	-	-
Lmmn003663	329.088	167.036	330.095	C14H18O9	[M-H]-	5-Glucosyloxy-2-Hydroxybenzoic acid methyl ester	Phenolic acids	Phenolic acids	-	3	85367.1	115584	127975	115336	117734	63066.6	30777.3	54438.5	66351.2	70075.6	27298.2	29905.3	25076.9	25500.1	39009.1	8458.48	5064.63	5181.6	62011.3	63886.9	73133.2	-	-
pmn001338	445.078	283	446.085	C21H18O11	[M-H]-	Rhein-8-O-glucoside	Quinones	Anthraquinone	34298-86-7	3	192379	137368	144525	59111.5	46212.4	63395.8	32343.2	118855	65925.9	149144	184644	142197	306628	249679	246173	217254	231364	292779	127542	117171	140206	-	-
pmc0066	333.052	137.05	332.052	C10H13N4O7P	[M+H]+	2'-Deoxyinosine-5'-monophosphate	Nucleotides and derivatives	Nucleotides and derivatives	3393-18-8	3	7.80674e+06	8.5793e+06	7.97319e+06	189904	260766	209566	263428	196763	174576	515194	812459	618090	185944	270741	225026	129122	212666	155479	579962	597511	684192	C06196	ko00230,ko01232
Hmjp000461	265.082	103.04	264.084	C10H16O8	[M+H]+	3-O-Glucoside-3-hydroxy-y-butyrolactone	Others	Lactones	-	2	366723	319135	339094	602965	493323	606044	340420	377007	415861	428959	390303	367964	234263	217423	231225	213143	176993	207992	358087	336189	400789	-	-
Zajp002650	595.165	577.156	594.158	C27H30O15	[M+H]+	Vitexin-7-O-glucoside	Flavonoids	Flavones	-	1	2.88199e+06	2.70179e+06	2.55955e+06	462555	760584	523810	587885	574735	483053	1.08632e+06	975651	953801	257855	308750	274198	123201	148900	98370.7	819747	978300	874255	-	-
Hmzp004605	463.127	301.08	462.116	C22H22O11	[M+H]+	Ladanetin-6-O-β-D-glucosid	Flavonoids	Flavones	-	3	2.07459e+06	2.23218e+06	1.88824e+06	57454.4	37624.4	44842.3	9	9	9	575897	497729	571423	103416	101745	60639.5	47065.8	30614.8	18278.4	571907	490911	580985	-	-
Lhmp122021	531.15	177.054	530.142	C26H26O12	[M+H]+	3-O-caffeioyl feruloyl quinic acid	Others	Others	-	2	53540.8	40805.8	42225.4	94529	61756	81140.2	280188	281129	247113	69963.4	51617.5	45276.8	72848.4	108293	64133.7	69814.1	69273.3	72854.2	87525.1	100031	104545	-	-
Hmhp001812	282.12	136.06	281.112	C11H15N5O4	[M+H]+	2'-O-Methyladenosine	Nucleotides and derivatives	Nucleotides and derivatives	2140-79-6	3	213015	159524	158447	264750	239428	246091	212306	215501	184613	190607	189954	184303	242927	276745	218088	265984	282770	291448	152141	180504	158779	-	-
Lmmp003517	225.149	95.0842	224.141	C13H20O3	[M+H]+	Solatuberenol A	Others	Others	-	2	668343	452249	369194	1.08204e+06	1.15477e+06	854735	2.59802e+06	2.62327e+06	1.80307e+06	2.15288e+06	1.08618e+06	2.09592e+06	2.91064e+06	4.20376e+06	3.32357e+06	3.89819e+06	2.93218e+06	4.02852e+06	1.71538e+06	1.9874e+06	2.04203e+06	-	-
Zmhp002409	611.159	491.117	610.153	C27H30O16	[M+H]+	Isoluteolin-6,8-di-C-glucoside	Flavonoids	Flavones	-	2	274538	252768	290983	72165.4	63479.3	38349.5	47553	38155.8	39850.5	758518	704747	1.0596e+06	322585	438782	280726	87571.8	137187	129126	204423	244770	218677	-	-
Zmjp003597	389.212	191.146	388.21	C19H32O8	[M+H]+	Ampelopsisionoside	Others	Ketone compounds	-	3	57646.7	64267.3	63458.6	179442	147423	216749	311391	266167	263120	424769	439920	356808	552843	454491	412055	617510	429078	531420	297897	251987	295805	-	-
pme0137	187.072	125	188.08	C7H12N2O4	[M-H]-	N-Acetyl-L-Glutamine	Amino acids and derivatives	Amino acids and derivatives	2490-97-3	3	520404	595617	632696	308059	255075	277775	197955	224232	229260	178147	200127	204766	166007	176176	140918	150374	200432	182006	213303	248638	253515	-	-
Hmhp002580	413.141	136.07	412.133	C19H24O10	[M+H]+	Methylpicraquassioside A	Lignans and Coumarins	Coumarins	-	2	429047	328332	422395	907460	982289	933738	1.30833e+06	1.4246e+06	1.08838e+06	593861	599931	587222	1.2524e+06	1.16485e+06	1.43302e+06	1.66443e+06	1.43267e+06	1.50257e+06	746867	826503	898516	-	-
pmb0108	375.2	137.1	374.1	C19H18O8	[M+H]+	Feruloyl syringic acid	Phenolic acids	Phenolic acids	-	3	981261	848633	728451	459459	362401	365914	335868	288812	354681	458208	452868	509330	209613	288164	235220	209125	246369	194197	341596	409428	391356	-	-
Hmcp001578	641.172	479.11	640.163	C28H32O17	[M+H]+	Isorhamnetin-3,7-O-diglucoside	Flavonoids	Flavonols	6758-51-6	1	527971	634619	478229	26199.9	26861.3	29798.9	11619.2	26167.4	37554.5	81925.9	75976.6	87629	21228.3	29916.2	22243.3	22721.6	15903.7	21745.1	169773	195650	165418	-	-
mws2608	222.097	84.0451	221.09	C8H15NO6	[M+H]+	N-Acetyl-D-galactosamine	Others	Saccharides	1811-31-0	3	1.78431e+06	1.65812e+06	1.52963e+06	2.78338e+06	1.65348e+06	1.84168e+06	1.96507e+06	2.03307e+06	2.11005e+06	2.51647e+06	2.45982e+06	2.68029e+06	2.23743e+06	2.95136e+06	2.35174e+06	2.16388e+06	1.9431e+06	2.29906e+06	2.40025e+06	2.83208e+06	2.82846e+06	C01132	ko00052,ko00520,ko01100,ko01250
Hmqp003362	843.219	301.072	842.212	C36H42O23	[M+H]+	Chrysoeriol-7-O-(6''-malonyl)arabinoside-5-O-Sophoroside	Flavonoids	Flavones	-	2	9	9	9	9	9	9	9	9	9	1218983	1.16319e+06	1.4578e+06	977268	1.02488e+06	942649	320990	637565	435507	461784	437932	384402	-	-
Zmdn011161	239.071	223.032	240.079	C15H12O3	[M-H]-	Chrysophanol-9-anthrone	Quinones	Anthraquinone	491-58-7	3	1.20804e+06	967643	920524	691675	1.01044e+06	1.03661e+06	1.18449e+06	1.15564e+06	1.76467e+06	1.57232e+06	1.04646e+06	1.08574e+06	1.0264e+06	1.28119e+06	913073	914755	1.81539e+06	1.21803e+06	1.08383e+06	1.13279e+06	1.2911e+06	C10314	-
Lmhp008744	677.374	261.221	676.367	C33H56O14	[M+H]+	1-α-Linolenoyl-glycerol-2,3-di-O-glucoside	Lipids	Glycerol ester	-	2	17040.2	21815.4	16719.7	9415.48	9911.95	9947.12	8990.55	14599.2	7126.09	9702.07	11085.9	13370.7	18926.9	14540	11092.5	16752.3	16890.7	23729.3	16391.1	18897.4	15958.7	-	-
mws0154	173.046	93	174.053	C7H10O5	[M-H]-	Shikimic acid	Organic acids	Organic acids	138-59-0	3	700063	410823	429572	426063	571204	422786	319813	274144	228087	519474	515758	411266	271401	310857	319240	442011	492994	413012	296711	314010	355009	C00493	ko00400,ko00996,ko00999,ko01100,ko01110,ko01230,ko01240
mws4532g	133.097	70.0658	132.09	C5H12N2O2	[M+H]+	D-Ornithine	Amino acids and derivatives	Amino acids and derivatives	-	2	342745	338320	338300	2.25808e+06	2.50383e+06	2.26997e+06	1.70935e+06	2.51689e+06	1.73692e+06	1.60875e+06	1.6746e+06	1.83257e+06	2.65898e+06	1.65136e+06	1.55913e+06	3.16931e+06	2.13657e+06	1.95425e+06	1.46301e+06	1.67555e+06	1.75742e+06	-	-
MWSHY0167	291.086	139.04	290.079	C15H14O6	[M+H]+	Catechin	Flavonoids	Flavanols	154-23-4	3	65050.4	85761.2	69773.2	111791	129928	124880	288808	360886	340353	76666.6	54801.8	64062.5	56329.1	63394	54936.2	55416.8	37022.6	71013.9	85503.2	103005	93655.7	C06562	ko00941,ko01110
pmp001030	576.389	576.4	575.382	C33H53NO7	[M+H]+	Yibeinoside A	Alkaloids	Steroid alkaloids	98985-24-1	3	2.17893e+06	2.30097e+06	2.6441e+06	764518	748066	667603	271700	164829	170503	61368.6	29152.8	77050.7	187901	41258	174227	9	9	9	594725	639253	714421	-	-
pme1654	209.119	59.0151	210.126	C12H18O3	[M-H]-	Jasmonic acid	Organic acids	Organic acids	77026-92-7	3	674062	705106	687911	1.21436e+06	1.21334e+06	1.02045e+06	920426	1.11191e+06	887027	353803	432095	453854	260606	292106	289606	183445	180830	209113	609771	578130	691230	C08491	ko00592,ko01100,ko01110,ko04075
pmn001694	329.233	229.146	330.241	C18H34O5	[M-H]-	9,10,13-Trihydroxy-11-Octadecenoic Acid	Lipids	Free fatty acids	29907-57-1	3	152282	153104	148588	41209.1	30981.5	42902.9	45535.5	47562.3	40303.1	27410.1	32259.2	27026.4	33084.7	27949.4	24194.8	19230.5	22472.8	23238.1	63117.7	65573.1	75098.2	C14835	ko00591
Wafp003661	351.202	207.065	350.195	C17H26N4O4	[M+H]+	N-Sinapoylmethylagmatine	Alkaloids	Phenolamine	-	2	9328.1	10982.7	14132	261378	206262	242343	299570	261780	317315	5315.66	5297.67	4405.18	22333.4	11346.8	18860.3	66192.1	53005.2	43912.7	81075.9	81447	95186.1	-	-
pmp001198	132.102	57.1	131.095	C6H13NO2	[M+H]+	6-Deoxyfagomine	Alkaloids	Piperidine alkaloids	197449-09-5	1	1.73253e+06	1.70835e+06	1.79049e+06	1.76026e+07	1.87163e+07	1.94219e+07	1.50841e+07	1.74211e+07	1.43726e+07	1.8002e+07	1.59518e+07	1.93587e+07	1.61785e+07	1.55948e+07	1.75461e+07	1.73094e+07	1.64793e+07	1.93727e+07	1.36494e+07	1.63983e+07	1.46148e+07	-	-
Lmqp002761	313.143	151.075	312.136	C19H20O4	[M+H]+	Alnusonol	Phenolic acids	Phenolic acids	52330-12-8	2	66507.6	71947.8	76461.2	1.10865e+06	1.1438e+06	1.14613e+06	2.21515e+06	1.94593e+06	2.1031e+06	51103.1	143696	217185	367775	304622	345675	400757	400748	473623	635747	758270	742841	-	-
Lmhp009187	440.277	299.258	439.27	C20H42NO7P	[M+H]+	LysoPE 15:0	Lipids	LPE	-	2	74992.9	79509.2	69180.9	111308	142167	134345	97298.1	96238.5	113943	55017	47128.6	47733.7	62645.9	60659.6	54061.7	31778.1	30782.3	32343.3	81261.2	74291.6	67324.9	-	-
Lmmn009170	455.353	455.353	456.36	C30H48O3	[M-H]-	Mangiferolic acid	Terpenoids	Triterpene	4184-34-3	3	45635	61830.1	46908.2	280620	315135	244043	214946	312105	266934	40209.9	39014.7	49746.2	28913.1	16683.3	30066.2	18546.6	28821.9	16754.7	89985.5	105181	107356	-	-
MWSslk235	181.072	59.0142	182.079	C6H14O6	[M-H]-	Allitol	Others	Saccharides	488-44-8	3	537482	628299	582472	551810	564366	606082	595805	777832	643114	661619	634092	599758	505516	480216	507681	450087	487448	418486	488828	579873	576364	-	-
mws0919	431.098	285	432.106	C21H20O10	[M-H]-	Kaempferol-3-O-rhamnoside (Afzelin)(Kaempferin)	Flavonoids	Flavonols	482-39-3	3	56896.3	18114.3	24175.9	2143.17	1985.87	914.019	1997.45	1178.46	838.774	1.47096e+06	1.49797e+06	1.63923e+06	410835	438875	515912	227917	223751	235043	319947	313948	371354	C16911	ko00944
mws1329	463.088	301.036	464.096	C21H20O12	[M-H]-	Quercetin-7-O-glucoside	Flavonoids	Flavonols	491-50-9	2	4.91533e+07	4.92875e+07	4.73492e+07	998061	1.05184e+06	801699	238121	263880	239148	1.27459e+07	1.54177e+07	1.69304e+07	2.50717e+06	3.3614e+06	2.49068e+06	391682	350838	481773	1.71978e+07	1.96151e+07	2.07337e+07	C12639	-
Hmqn002332	621.217	561.19	622.225	C30H38O14	[M-H]-	Pharsyringaresinol	Lignans and Coumarins	Lignans	-	2	113606	155571	104149	229076	186408	186728	145462	178006	146092	210475	436002	404087	89091.8	152632	137403	108816	112373	167228	144096	125905	151675	-	-
Hmlp013407	223.206	111.08	222.198	C15H26O	[M+H]+	β-Eudesmol	Terpenoids	Sesquiterpenoids	473-15-4	3	2.35712e+06	2.1163e+06	2.19853e+06	1.57897e+06	1.78147e+06	1.66308e+06	1.75784e+06	1.66765e+06	1.77696e+06	2.44828e+06	2.50556e+06	1.88509e+06	2.01215e+06	2.30926e+06	1.98228e+06	2.42195e+06	1.96763e+06	2.50283e+06	1.81426e+06	2.15857e+06	2.13343e+06	C09664	-
Hmgp102564	295.165	207.06	294.158	C15H22O4N2	[M+H]+	Coumaroyl amide derivative	Alkaloids	Phenolamine	-	1	816145	978100	846437	4.13668e+06	3.92428e+06	4.45173e+06	6.19389e+06	7.65539e+06	9.02575e+06	335304	280156	272537	472486	394616	664348	633927	629386	629561	1.934e+06	1.71944e+06	2.07761e+06	-	-
mws0120	258.11	104.111	257.103	C8H20NO6P	[M+H]+	Choline Alfoscerate	Lipids	PC	28319-77-9	1	7.5433e+06	7.95994e+06	7.94971e+06	1.37265e+06	1.27452e+06	1.39004e+06	416216	436707	384019	4.83566e+06	5.32794e+06	5127627	145089	124500	143761	112899	141347	148663	2.36313e+06	2.83164e+06	2.75282e+06	C00670	ko00564,ko00565
Lmbn014696	301.217	301.217	302.225	C20H30O2	[M-H]-	Pimaric acid	Terpenoids	Ditepenoids	127-27-5	3	146739	136467	133421	211877	231723	212664	97507.3	120757	120893	149062	130108	154607	226129	190790	192042	142179	126708	132237	146719	142167	169210	C09159	-
pmb0998	364.065	152.1	363.058	C10H14N5O8P	[M+H]+	Guanosine 5'-monophosphate	Nucleotides and derivatives	Nucleotides and derivatives	85-32-5	3	193084	433288	263092	788916	985460	992483	864586	838219	769314	365062	548075	498005	290820	318675	350802	209095	218412	224621	433247	506066	518928	C00144	ko00230,ko01100,ko01232
Lssp210056	465.103	303.05	464.096	C21H20O12	[M+H]+	Quercetin3-O-galactoside	Flavonoids	Other Flavonoids	-	3	1.57922e+07	1.72442e+07	1.75121e+07	111930	167846	195878	35495	40950.7	41741.4	3.28023e+06	4.12759e+06	3.328e+06	445112	462356	503973	10241.1	25253.9	35235.2	4.751e+06	4.37641e+06	5.28577e+06	-	-
Zbjp004363	492.185	330.13	491.179	C24H29NO10	[M+H]+	Demethylalangiside	Alkaloids	Alkaloids	-	2	149721	162840	9	1.19709e+06	845262	1.32885e+06	703828	836436	836336	215909	244253	289652	2475.86	8847.84	6920.03	15261.8	6129.18	2137.87	292784	286290	339713	-	-
pme0008	176.103	113	175.096	C6H13N3O3	[M+H]+	L-Citrulline	Amino acids and derivatives	Amino acids and derivatives	372-75-8	3	1.17905e+06	1.19475e+06	1.20766e+06	2.70444e+06	2.74971e+06	2.91726e+06	1.92872e+06	1.85902e+06	1.81599e+06	3.32117e+06	3.1248e+06	3.65352e+06	2.78069e+06	2.79725e+06	2.84917e+06	3.1453e+06	3.56657e+06	3.38387e+06	2.23945e+06	2.64446e+06	2.6641e+06	C00327	ko00220,ko01100,ko01110,ko01230
mws4053	455.353	455.353	456.36	C30H48O3	[M-H]-	Ursolic acid	Terpenoids	Triterpene	77-52-1	3	30180.8	38241.2	33422.4	227930	227829	181633	166499	247233	222244	35319.9	31815.1	34267.8	21393.3	21996.1	18725.4	16299.5	21149.7	22608.1	78840.7	83917.5	94864.5	C08988	-
Zmjn004133	311.223	293.214	312.23	C18H32O4	[M-H]-	9S-Hydroperoxy-10E,12Z-octadecadienoic acid	Lipids	Free fatty acids	5502-91-0	3	141207	154006	158939	123853	108066	95078.7	48484.2	71309.8	56665.8	11942.7	19577	20399.3	27639.3	26891.8	25956.5	16980.4	18614.4	25732.2	65922.6	57297.7	69128.6	C14827	ko00591,ko01100
Smhp003736	581.14	413.08	580.143	C26H28O15	[M+H]+	carlinoside	Flavonoids	Flavones	59952-97-5	3	480684	498827	479942	92090.2	112963	91136.9	86619.7	58854	68965.8	1.24151e+06	1.46672e+06	1.67484e+06	539105	754390	665075	177771	176740	149396	414110	487663	415970	C10026	-
Ymjm000116	313.092	151.039	314.1	C14H18O8	[M-H]-	6-O-Acetylarbutin	Phenolic acids	Phenolic acids	10338-88-2	2	1.74418e+07	2.00842e+07	1.77005e+07	3.65871e+07	2.94477e+07	2.84909e+07	2.74044e+07	3.45137e+07	2.85324e+07	4.63682e+06	5.34617e+06	5.22876e+06	807794	776800	628273	437533	387055	554214	1.50949e+07	1.70078e+07	18280970	-	-
Zmdn007764	269.048	225	270.053	C15H10O5	[M-H]-	isoemodin	Quinones	Anthraquinone	-	3	5927.47	7462.73	7489.68	6307.66	5489.87	4678.93	5332.1	6072.26	5407.11	7444.64	7357.8	8936.28	8384.39	7431.45	8506.41	6247.57	8919.86	8562.54	4446.46	5381.1	5058.01	-	-
Lmdp003146	167.107	93.0706	166.099	C10H14O2	[M+H]+	Rhododendrol	Phenolic acids	Phenolic acids	501-96-2	2	332229	328891	317974	98617.4	143118	160532	146733	145771	158630	843907	790439	822531	536579	542774	626913	624577	644269	608481	313114	307322	364473	-	-
MWSslk257	324.06	112.052	323.052	C9H14N3O8P	[M+H]+	Cytidine 5'-monophosphate(Cytidylic acid)	Nucleotides and derivatives	Nucleotides and derivatives	63-37-6	3	174120	182651	138861	148872	129746	149861	130694	100329	119240	98083	140491	124544	69029.7	65945.6	70574.2	88750.6	82956	46555.3	96154.3	114388	98684.5	C00055	ko00240,ko01100,ko01232
pmn001705	471.348	471.35	472.355	C30H48O4	[M-H]-	3,24-Dihydroxy-17,21-semiacetal-12(13)oleanolic fruit	Terpenoids	Triterpene	-	3	47206.9	36361.6	38454.6	40446.7	35204.9	40145.8	34784.4	28700.1	24585.2	6717.96	22761	6405.06	5353.44	19075.7	8011.11	17812.3	18449.3	8086.58	24650.8	20437.5	21877.5	-	-
Zmpn008194	471.348	471.348	472.355	C30H48O4	[M-H]-	Corosolic acid	Terpenoids	Triterpene	4547-24-4	3	47206.9	36361.6	38454.6	40446.7	35204.9	40145.8	34784.4	28700.1	24585.2	6717.96	22761	6405.06	5353.44	19075.7	8011.11	17812.3	18449.3	8086.58	24650.8	20437.5	21877.5	-	-
Lmzn106284	471.348	471.348	472.355	C30H48O4	[M-H]-	Alphitolic acid	Terpenoids	Triterpene	19533-92-7	3	47206.9	36361.6	38454.6	40446.7	35204.9	40145.8	34784.4	28700.1	24585.2	6717.96	22761	6405.06	5353.44	19075.7	8011.11	17812.3	18449.3	8086.58	24650.8	20437.5	21877.5	C16912	-
mws1610	471.348	471.348	472.355	C30H48O4	[M-H]-	Maslinic acid	Terpenoids	Triterpene	4373-41-5	3	47206.9	36361.6	38454.6	40446.7	35204.9	40145.8	34784.4	28700.1	24585.2	6717.96	22761	6405.06	5353.44	19075.7	8011.11	17812.3	18449.3	8086.58	24650.8	20437.5	21877.5	C16939	-
Hmgp006095	492.202	325.11	491.194	C28H29O7N	[M+H]+	Lyciumamide C	Alkaloids	Phenolamine	-	2	117444	101471	115989	99913.3	97803.1	116578	1.31568e+06	1.61896e+06	1.40178e+06	91756.6	258111	68529.4	46490.4	76860.5	38874.8	36671	28169.2	29893.6	241917	238640	282546	-	-
Hmpp002612	611.161	287.05	610.153	C27H30O16	[M+H]+	Luteolin-7-O-gentiobioside	Flavonoids	Flavones	-	2	720395	995246	853408	2.0391e+06	3.23667e+06	3.3311e+06	726136	758294	571406	9	9	9	27428.4	62123.1	59178.1	9	9	9	786813	914739	947504	-	-
pme1086	306.077	143	307.084	C10H17N3O6S	[M-H]-	Glutathione reduced form	Amino acids and derivatives	Amino acids and derivatives	70-18-8	1	55922.9	43116.7	43958	744607	845728	844430	649991	642883	595328	955188	1.24983e+06	1.13852e+06	1.44478e+06	974728	1.24165e+06	841028	795697	787808	712063	801400	864500	C00051	ko00270,ko00480,ko01100,ko01240,ko02010
Jmwn002117	331.103	153.02	332.111	C14H20O9	[M-H]-	2-(3,4-dihydroxyphenyl)ethanediol 1-O-β-D-glucopyranoside	Phenolic acids	Phenolic acids	-	3	45034	50956.1	57219.5	59244.7	70448.9	64907.9	83803.6	97686.2	82743.1	29505.2	33972.2	33010.3	29174.4	25733.5	30344.4	63067.9	60448.9	63104	44230.6	51220.1	53421.4	-	-
pmp001244	266.13	207.06	266.124	C14H20NO4+	[M]+	Caffeoylcholine	Alkaloids	Phenolamine	87189-10-4	3	204174	220029	235493	32505	31199.2	45533.7	61614.4	50590.6	57687.7	1.2548e+06	1.07529e+06	1.1604e+06	338000	351492	245365	2.29256e+06	2.74182e+06	2.5663e+06	536123	611795	650362	-	-
MWSHY0053	271.06	137.022	270.053	C15H10O5	[M+H]+	3,7,4'-Trihydroxyflavone	Flavonoids	Flavones	2034-65-3	3	355921	183045	204077	80098.7	110785	85500	54638.7	74162.4	87043.2	246485	136696	229345	82141.6	78729	101806	125814	121608	100642	132581	113989	137585	-	-
Lhhp120823	193.084	105.069	192.079	C11H12O3	[M+H]+	Eugenyl formate	Others	Others	-	2	145066	212684	116735	262492	298483	241850	427013	558116	513946	242414	255156	351706	1.92068e+06	1.86981e+06	1.8072e+06	1.96251e+06	1.65164e+06	2.20837e+06	613284	745254	677694	-	-
MWSmce116	252.104	136.061	251.102	C10H13N5O3	[M+H]+	5'-Deoxyadenosine	Nucleotides and derivatives	Nucleotides and derivatives	4754-39-6	2	1.31368e+07	2.85086e+07	2.85285e+07	1.02076e+06	911620	936586	571881	182624	447730	8.99376e+06	8.37082e+06	8.54463e+06	3.39076e+06	3.60459e+06	3.50886e+06	2.27803e+06	2.35582e+06	2.0259e+06	7.66603e+06	8.7956e+06	9.29958e+06	C05198	-
Qahp007065	659.366	335.26	658.356	C33H54O13	[M+H]+	Periseoside E	Steroids	Steroidal saponins	-	2	51305.8	56596.8	53664.2	74426.8	81878.5	84965.4	157663	119786	126826	22318.9	25313.1	23382	119244	101190	108384	198938	194259	210525	84438.6	101102	87513.2	-	-
Hmcp001559	757.218	317.06	756.211	C33H40O20	[M+H]+	Isorhamnetin-3-O-rutinoside-7-O-arabinoside	Flavonoids	Flavonols	-	3	2282.75	3945.08	9	9	9	9	9	9	9	87036.3	144614	108583	31513.5	18232.4	40455	12246.3	11495.8	17213	23142.9	28081.7	25179.2	-	-
pme3732	244.093	112	243.085	C9H13N3O5	[M+H]+	Cytidine	Nucleotides and derivatives	Nucleotides and derivatives	65-46-3	3	1.75301e+06	2.23559e+06	2.02126e+06	1.4945e+06	1.27345e+06	1.52539e+06	1.00964e+06	967875	1.02869e+06	737570	837669	841750	502770	638029	597370	622025	657312	609264	891111	1.07519e+06	1.04071e+06	C00475	ko00240,ko01100,ko01232,ko02010
pma0724	435.129	285.1	434.121	C21H22O10	[M+H]+	Naringenin-6-C-Glucoside	Flavonoids	Flavanones	3682-03-9	3	480752	383977	358806	160793	125960	129524	53530.7	46728.3	82402.3	352747	406805	387627	85570.7	93787.4	85038.2	53930.9	43438.9	36663.8	148125	178776	157111	-	-
Rfmb318	144.102	84.0813	144.092	C7H14NO2+	[M]+	D-Proline betaine	Amino acids and derivatives	Amino acids and derivatives	1195-94-4	3	3.44481e+07	3.73515e+07	3.60605e+07	3.05452e+07	3.51298e+07	3.54471e+07	4.57109e+07	4.2268e+07	4.24943e+07	3.58737e+06	4.22265e+06	3.96797e+06	4.5414e+06	5.05262e+06	4.75869e+06	5.20568e+06	5.88933e+06	5.10573e+06	1.77652e+07	2.07884e+07	2.14172e+07	C21514	-
pmn001551	417.119	402.07	418.126	C21H22O9	[M-H]-	Natsudaidain (3-Hydroxy-3',4',5,6,7,8-hexamethoxyflavone)	Flavonoids	Flavonols	35154-55-3	2	9	9	9	41059.1	49428.7	29059.2	22760.9	41544.1	28287.9	9	9	9	9	9	9	9	9	9	9640.47	9521.17	11299	-	-
mws0230	120.066	74	119.058	C4H9NO3	[M+H]+	L-Threonine	Amino acids and derivatives	Amino acids and derivatives	72-19-5	3	1.0323e+06	1.17495e+06	1.12347e+06	6.99372e+06	7.59641e+06	7.65994e+06	5.59511e+06	6.35125e+06	6.63151e+06	4.67764e+06	4.79137e+06	4.99993e+06	6.01822e+06	6.32328e+06	6.63699e+06	6.43261e+06	6.74654e+06	6.35831e+06	4.9765e+06	6.0567e+06	5.67522e+06	C00188	ko00260,ko00261,ko00290,ko00470,ko00860,ko00970,ko01100,ko01110,ko01230,ko02010
mws1050	148.06	88	147.053	C5H9NO4	[M+H]+	O-Acetylserine	Amino acids and derivatives	Amino acids and derivatives	5147-00-2	3	208676	252576	262721	311464	360682	306193	258542	250547	223176	236847	247745	280041	380020	449418	373341	440275	456657	397114	293407	333228	357413	C00979	ko00270,ko00908,ko00920,ko01100,ko01110,ko01200,ko01230,ko04122
pmn001686	287.223	241.222	288.23	C16H32O4	[M-H]-	10,16-Dihydroxypalmitic acid	Lipids	Free fatty acids	3233-90-7	3	6218.67	10192.3	10995.9	29863.8	30380	27854.4	22635.4	26281.1	21502.6	9578.78	13568.5	11944.7	12617.7	12125.7	12684	5103.77	8034.85	5708.61	11793.9	13241.3	14380	C08285	ko00073
pme0040	136.062	119	135.054	C5H5N5	[M+H]+	Adenine	Nucleotides and derivatives	Nucleotides and derivatives	73-24-5	2	412509	773927	576304	385288	504056	522619	395946	359232	365145	469681	504788	433402	378908	280108	305253	300618	368902	384475	360910	435751	423393	C00147	ko00230,ko00908,ko01100,ko01110,ko01232
Lman002731	341.088	135.045	342.095	C15H18O9	[M-H]-	Grevilloside F	Phenolic acids	Phenolic acids	1094004-50-8	2	2.5891e+07	2.91332e+07	2.68547e+07	2.43182e+07	2.51433e+07	2.32558e+07	1.33147e+07	1.77112e+07	1.56639e+07	2.03007e+07	2.67398e+07	2.74499e+07	1.43008e+07	1.29553e+07	1.45998e+07	1.37159e+07	1.4484e+07	1.58979e+07	1.89477e+07	1.75602e+07	2.1328e+07	-	-
Lsjp211313	344.148	177.056	343.142	C19H21NO5	[M+H]+	N-trans-feruloyl-3-methoxytyramine	Alkaloids	Phenolamine	-	1	53113.7	68707.9	80682	3.46912e+06	2.95179e+06	3.40927e+06	4.91421e+06	5.21926e+06	4.50069e+06	484001	488837	571119	38830.3	34879.1	48031.3	32913.4	37365.4	33132.5	1.34822e+06	1.46585e+06	1.64106e+06	-	-
pmp000695	375.129	177.05	374.121	C16H22O10	[M+H]+	Swertiamarin	Terpenoids	Monoterpenoids	17388-39-5	3	357679	525696	545402	366970	292252	353010	348416	282661	212955	93738.4	120237	82214.5	118763	143430	127508	206332	93859.3	167349	367528	313169	308715	C09800	-
pme1474	298.097	136	297.09	C11H15N5O3S	[M+H]+	5'-Deoxy-5'-(methylthio)adenosine	Nucleotides and derivatives	Nucleotides and derivatives	2457-80-9	1	2.05985e+07	2.0824e+07	2.28284e+07	1.09573e+07	1.06896e+07	1.13163e+07	1.2792e+07	1.30147e+07	1.25544e+07	2.20149e+07	2.19699e+07	2.31443e+07	2.71246e+07	2.39236e+07	2.65648e+07	3.41839e+07	3.39696e+07	3.09117e+07	1.88407e+07	2.20568e+07	2.28116e+07	C00170	ko00270,ko00908,ko01100
pmp000476	240.196	57.1	239.189	C14H25NO2	[M+H]+	N-Isobutyl-4,5-epoxy-2E-decaenamide	Alkaloids	Alkaloids	-	3	71836.4	65522.2	75587.5	100272	110676	104181	105307	106999	100591	80500.4	80971.2	78530.6	88827.6	95438.1	90564.2	87540.7	80206.8	80037.9	73340	88608.5	86313.1	-	-
pme1730	117	59	118.027	C4H6O4	[M-H]-	D-Erythronolactone	Organic acids	Organic acids	15667-21-7	3	162909	176592	192568	280550	271203	277204	262055	287952	288065	303918	317153	354259	293285	388055	338600	212127	380966	285497	282141	306499	343607	-	-
Hmtn001302	299.078	137.024	300.085	C13H16O8	[M-H]-	Glucosyloxybenzoic acid	Phenolic acids	Phenolic acids	-	2	463468	451977	503570	591381	634919	525942	825446	1.05584e+06	936470	1.88655e+06	2.8813e+06	3.14708e+06	2.81405e+06	2.86813e+06	2.47652e+06	3.71045e+06	3.40371e+06	243412	1.37957e+06	1.58643e+06	1.6818e+06	-	-
Lmlp000240	225.191	84.0808	224.34	C13H24N2O	[M+H]+	Cuscohygrine	Alkaloids	Pyrrole alkaloids	454-14-8	3	302313	329574	331318	480096	253019	548995	413291	422225	436790	401464	403132	390431	443635	352548	382452	480981	431286	372305	324945	397126	364066	C06521	ko00960,ko01110
mws1073	595.166	457.2	594.159	C27H30O15	[M+H]+	Apigenin-6,8-di-C-glucoside (Vicenin-2)	Flavonoids	Flavones	23666-13-9	1	1.48672e+07	1.34415e+07	1.41755e+07	3.24912e+06	4.3229e+06	4.10403e+06	3.38696e+06	2.81325e+06	2.73835e+06	6.20693e+06	5.75758e+06	3.37475e+06	1.59175e+06	1.46193e+06	1.72608e+06	584669	484539	468546	5.40442e+06	6.35882e+06	6.53834e+06	C10195	-
ML10195036	300.295	60.0463	299.282	C18H37NO2	[M+H]+	3-Dehydrosphinganine	Lipids	Sphingolipids	16105-69-4	3	129753	129666	126692	29248.2	28129.2	30907.7	17655.9	20616.1	20004.6	50700.8	52144.9	56118.4	19825.6	18508.7	16224.6	12996.9	15907.7	15020.9	52785.4	45867	55936.6	C02934	ko00600,ko01100
mws0576	103.04	59.1	104.047	C4H8O3	[M-H]-	3-Hydroxybutyric acid	Organic acids	Organic acids	300-85-6	3	1.1299e+07	1.08556e+07	1.14609e+07	2.90903e+06	3.02991e+06	3.16283e+06	829087	934489	797246	3.74607e+06	3.48397e+06	3.39798e+06	1.26506e+06	1.33291e+06	1.35274e+06	1.37949e+06	1.39533e+06	1.4712e+06	2.29695e+06	2.7667e+06	2.72344e+06	C01089	ko00650,ko01100
Qahp006824	659.366	335.259	658.356	C33H54O13	[M+H]+	Periseoside B	Steroids	Steroidal saponins	-	2	52479.5	58888.6	51233.1	82349	86209.8	80537.8	145914	132581	136759	27298.4	25850.6	26766.6	100562	105414	117084	211115	205142	208501	87530.1	107024	98554.5	-	-
pmp001253	625.255	488.171	624.247	C36H36N2O8	[M+H]+	Cannabisin F	Alkaloids	Phenolamine	163136-19-4	2	147910	128264	135965	2.40291e+06	2.58785e+06	3.19274e+06	3.77317e+06	3.71215e+06	3.77973e+06	182701	369153	138238	147378	259221	137878	194326	220416	156614	1.03353e+06	1.2642e+06	1.17098e+06	C17910	-
pmb0490	235.144	147.044	234.137	C13H18N2O2	[M+H]+	p-Coumaroylputrescine	Alkaloids	Phenolamine	34136-53-3	1	4.74846e+07	3.79767e+07	4.04404e+07	3.01615e+07	3.16846e+07	3.25638e+07	2.58812e+07	2.67883e+07	2.55469e+07	3.9314e+07	4.88758e+07	4.68326e+07	1.29989e+07	1.42581e+07	1.42211e+07	8.67278e+06	8.21117e+06	7.97609e+06	3.01684e+07	3.55829e+07	3.64997e+07	C18326	ko00330,ko01100
Zmzp000145	189.16	84.0803	188.153	C9H20N2O2	[M+H]+	Trimethyllysine	Amino acids and derivatives	Amino acids and derivatives	23284-33-5	1	2.41332e+07	2.78758e+07	2.50635e+07	3.13221e+07	3.08953e+07	4.50087e+07	3.77907e+07	3.96305e+07	3.11864e+07	3.89548e+07	2.89911e+07	2.87184e+07	3.29279e+07	3.91262e+07	3.18362e+07	4.23321e+07	3.9794e+07	3.55761e+07	3.60056e+07	3.57596e+07	4.25066e+07	C03793	ko00310,ko01100
Zmjp000624	168.065	150.054	167.058	C8H9NO3	[M+H]+	Pyridoxal	Others	Vitamin	66-72-8	3	530890	536241	586574	81701.7	81616.5	88586.3	66067.1	69346.2	92332.2	77658.8	83069.5	91278.4	135228	161791	162886	140506	129622	150798	95293.3	110792	116072	C00250	ko00750,ko01100,ko01240
mws0236	124.007	80	125.015	C2H7NO3S	[M-H]-	2-Aminoethanesulfonic acid	Organic acids	Organic acids	107-35-7	3	35489.8	22164.9	20111.2	65489.1	83451.8	79349.7	46808.6	52745	60946.6	42327	35818.6	53165.6	69027.6	90330.6	78175.1	56982.9	75741.5	42938	48282.9	57696.9	57927	C00245	ko00430,ko00920,ko01100,ko02010
mws0224	150.1	61	149.051	C5H11NO2S	[M+H]+	DL-Methionine	Amino acids and derivatives	Amino acids and derivatives	59-51-8	3	711573	726163	796752	8.0876e+06	8.21682e+06	7.65473e+06	5.80593e+06	6.35542e+06	5.35501e+06	2.27258e+06	2.54128e+06	2.64396e+06	3.7131e+06	3.61437e+06	3.82343e+06	4.16034e+06	4.66631e+06	4.94936e+06	3.57717e+06	4.34373e+06	3.79508e+06	-	-
pme0120	118.086	101	117.079	C5H11NO2	[M+H]+	5-Aminovaleric acid	Organic acids	Organic acids	660-88-8	3	42124.1	39964.6	44652	65694.4	64816.2	104313	72322.7	85357.6	62234.5	68029.8	93522.5	74573.5	86728.5	80316.4	82555	67214	84380.7	62253.5	74017.2	78932.1	64497.6	C00431	ko00310,ko00330,ko00470,ko01100
mws4052	102.055	56.05	101.048	C4H7NO2	[M+H]+	1-Aminocyclopropane-1-carboxylic acid	Organic acids	Organic acids	22059-21-8	3	128218	276389	259575	1.64426e+06	1.61372e+06	1.57935e+06	1.48162e+06	1.37391e+06	1.47936e+06	292055	564721	607877	688039	626271	637824	799262	909531	815336	751937	918424	815156	C01234	ko00270,ko01100,ko01110
Zjyp101825	471.346	147.116	470.34	C30H46O4	[M+H]+	Dehydroxy-Iridotectoral A	Terpenoids	Triterpene	-	2	1.35832e+06	1.71114e+06	442263	264323	303846	351143	31133.1	33709.3	38933.2	460583	160963	143052	306578	384482	376567	25591.1	31251.8	34584	385779	471525	446909	-	-
Zmhn001905	447.095	285.042	448.101	C21H20O11	[M-H]-	HydroxyAloe-emodin-8-O-glucoside	Quinones	Anthraquinone	-	1	3.36616e+06	3.21811e+06	3.07825e+06	179047	128173	97501.8	34641.7	22907.3	29602.5	1.08457e+06	1.15503e+06	1.34969e+06	107928	116479	105419	106728	18764.4	36132.1	929023	967220	1.12206e+06	-	-
MWS1837	158.118	95.0861	157.11	C8H15NO2	[M+H]+	Tranexamic Acid	Organic acids	Organic acids	1197-18-8	3	205829	248448	229002	113391	102253	96442.8	91859.9	85947.5	119440	105922	28088.3	82643.3	106866	117323	112381	127413	104145	132355	87436.5	99101.9	107250	-	-
Zmdp002216	261.145	86.0968	260.137	C11H20N2O5	[M+H]+	L-γ-Glutamyl-L-leucine	Amino acids and derivatives	Amino acids and derivatives	2566-39-4	1	151963	163224	166198	1.19351e+06	1.40492e+06	1.83354e+06	1.32805e+06	849954	1.13389e+06	878046	721146	544535	718060	727118	617472	1.42187e+06	1.0988e+06	1.06631e+06	825178	727523	892573	-	-
pmf0174	157.16	157.2	158.167	C10H22O	[M-H]-	1-Decanol	Others	Saccharides	112-30-1	3	6.02749e+06	6.15549e+06	6.03382e+06	6.58765e+06	5.70709e+06	6.62745e+06	6.55661e+06	6.58132e+06	6.29545e+06	6.49944e+06	6.46897e+06	6.20183e+06	6.3744e+06	6.87103e+06	6.49252e+06	6.08565e+06	6.72424e+06	6.53583e+06	5.81096e+06	7.03275e+06	6.07676e+06	C01633	-
pme1194	228.098	112	227.091	C9H13N3O4	[M+H]+	2'-Deoxycytidine	Nucleotides and derivatives	Nucleotides and derivatives	951-77-9	3	81906.9	81968.2	85231.3	57480.4	46885.6	61419	39646.3	31025.9	37861	57154.1	80598.7	95596.7	59135.4	63205.2	51591	42287.3	39049.9	34174.9	39756.3	48734.1	43844.7	C00881	ko00240,ko01100,ko01232,ko02010
Hmyp002315	303.04	257.045	302.042	C15H10O7	[M+H]+	3,5,7,4'-Tetrahydroxy-Coumaronochromone	Others	Chromone	-	2	429341	308681	356070	15607.3	22258	22008	9256.19	10360.3	15940.5	9	9	9	9	9	9	9	9	9	68854.2	73540.3	83876.2	-	-
mws0281	191.02	111.009	192.027	C6H8O7	[M-H]-	Citric Acid	Organic acids	Organic acids	77-92-9	1	8.28309e+06	9.4609e+06	1.00503e+07	6.62249e+07	6.67613e+07	7.58253e+07	8.67981e+07	7.72001e+07	8.07427e+07	3.58455e+07	3.0873e+07	3.34328e+07	5.05214e+07	5.0038e+07	5.1092e+07	6.08e+07	6.51474e+07	5.82172e+07	5.20037e+07	6.38308e+07	5.90773e+07	C00158	ko00020,ko00250,ko00630,ko01100,ko01110,ko01200,ko01210,ko01230,ko01240
mws0736	189.123	86	188.116	C8H16N2O3	[M+H]+	N-Glycyl-L-leucine	Amino acids and derivatives	Amino acids and derivatives	869-19-2	3	1.23784e+06	1.09229e+06	1.06933e+06	968727	942677	1.07879e+06	1.19934e+06	1.21256e+06	1.19827e+06	867258	801590	758771	855297	895512	978211	931309	841417	973372	880328	1.02319e+06	1.07643e+06	C02155	-
HJAP064	565.118	317.076	564.088	C25H24O15	[M+H]+	Isorhamnetin-3-O-(6''-malonyl)glucoside	Flavonoids	Flavonols	-	2	3.80673e+07	3.68661e+07	3.88207e+07	1.45951e+06	1.65205e+06	1.98046e+06	456812	456534	436589	1.17145e+07	1.24206e+07	1.21941e+07	4.28961e+06	4.10655e+06	4.62e+06	1.35537e+06	1.48132e+06	1.41486e+06	1.22976e+07	1.35034e+07	1.5074e+07	-	-
mws0014	193.051	134.01	194.058	C10H10O4	[M-H]-	Ferulic acid	Phenolic acids	Phenolic acids	537-98-4	3	168582	253104	261003	518237	592457	451774	730487	951056	802723	234128	274046	268719	362363	334700	399612	300722	269841	310853	344498	376104	421916	C01494	ko00940,ko01100,ko01110
Lmcp000611	144.077	84.0556	143.07	C5H9N3O2	[M+H]+	2-Amino-4,5-dihydro-1H-imidazole-4-acetic acid	Alkaloids	Alkaloids	69098-41-5	2	7.51811e+07	7.57733e+07	7.9875e+07	7.27542e+07	7.22723e+07	7.27309e+07	8.76225e+07	8.81066e+07	8.7683e+07	7.98077e+06	8.89418e+06	8.45975e+06	1.06284e+07	1.00961e+07	1.13924e+07	1.04892e+07	1.18943e+07	1.26563e+07	4.14919e+07	5.03768e+07	4.91223e+07	-	-
MWS2027	129.03	68.9967	128.022	C4H4N2O3	[M+H]+	Barbituric acid;Malonylurea;2,4,6-Pyrimidinetrione	Nucleotides and derivatives	Nucleotides and derivatives	67-52-7	2	151168	168240	147616	1.50674e+06	1074546	1.21565e+06	1.95945e+06	1.56382e+06	1.32613e+06	709704	663500	732748	1.09055e+06	798627	1.03924e+06	721299	1.09166e+06	758724	1.08243e+06	1.14936e+06	1.31863e+06	C00813	ko00240,ko01100
MWSHY0098	307.081	139.039	306.074	C15H14O7	[M+H]+	Epigallocatechin	Flavonoids	Flavanols	970-74-1	3	58783.2	38589.3	61728.3	85643.3	69984.8	65745.4	106915	93225.3	112353	58709.5	110307	133820	97663	94615.8	68535.5	112933	38382.4	497221	206925	214141	249904	C12136	ko00941,ko01110
mws0282	203.083	116.051	204.09	C11H12N2O2	[M-H]-	L-Tryptophan	Amino acids and derivatives	Amino acids and derivatives	73-22-3	1	3.58595e+06	3.37839e+06	3.28146e+06	2.39021e+07	2.42968e+07	2.01522e+07	1.12122e+07	1.28463e+07	1.1817e+07	2.0241e+07	2.54063e+07	3.00101e+07	2.392e+07	2.62689e+07	2.36908e+07	2.6522e+07	2.5585e+07	2.83393e+07	1.71926e+07	1.7568e+07	2.06588e+07	C00078	ko00260,ko00380,ko00400,ko00966,ko00970,ko00996,ko01100,ko01110,ko01210,ko01230,ko01240
Zmhn001793	341.089	179.034	342.096	C15H18O9	[M-H]-	6-O-Caffeoyl-D-glucose	Phenolic acids	Phenolic acids	-	2	1.91869e+07	2.40087e+07	1.9801e+07	2.02941e+07	1.92412e+07	1.71416e+07	1.02013e+07	1.42044e+07	1.13207e+07	1.8038e+07	2.19856e+07	2.38706e+07	9.02461e+06	9.3004e+06	1.02563e+07	1.26509e+07	1.10246e+07	1.29072e+07	1.3106e+07	1.51785e+07	1.60799e+07	-	-
pme0278	191.103	128	190.095	C7H14N2O4	[M+H]+	2,6-Diaminooimelic acid	Organic acids	Organic acids	583-93-7	3	118508	111358	124948	407434	466551	406251	263839	416165	344742	483770	508629	528445	331784	326014	341788	335501	359179	408721	292780	358809	341019	C00666	ko00300,ko00470,ko01100,ko01110,ko01230
Lmsn002288	503.141	341.088	504.148	C21H28O14	[M-H]-	1-O-Caffeoyl-(6-O-glucosyl)-β-D-glucose	Phenolic acids	Phenolic acids	-	1	1.86695e+06	2.27342e+06	2.51827e+06	2.7424e+06	2.94499e+06	2.26316e+06	2.80529e+06	3.51101e+06	3.30798e+06	1.3249e+06	1.61084e+06	1.92861e+06	1.03988e+06	995631	1.05453e+06	884134	765853	829686	1.84185e+06	1.74567e+06	2.12489e+06	-	-
pmn001644	519.078	300	520.085	C23H20O14	[M-H]-	Quercetin-3-O-(2''-O-acetyl)glucuronide	Flavonoids	Flavonols	-	2	1.30216e+06	2.38596e+06	2.82633e+06	95185.7	95080.8	53883.9	18435.5	26622.3	15253.2	622069	764719	765904	169934	260523	307060	45984	37635.6	54847.4	690251	699619	577468	-	-
pmf0470	132.065	73	131.058	C5H9NO3	[M+H]+	cis-4-Hydroxy-D-proline	Amino acids and derivatives	Amino acids and derivatives	2584-71-6	3	2.1788e+06	2.14972e+06	2.46279e+06	798967	769738	729762	710754	725449	658262	2.71892e+06	2.88865e+06	3.16088e+06	1.46438e+06	1.56228e+06	1.41486e+06	794250	916181	1.00841e+06	1.15088e+06	1.41569e+06	1.26584e+06	C03440	ko00470,ko01100
MWS201458	279.171	120.087	278.163	C15H22N2O3	[M+H]+	Phe-Ile	Amino acids and derivatives	Amino acids and derivatives	-	2	195723	184707	187776	295819	251761	320937	649301	551280	547584	180631	137542	156060	284147	219377	244908	353506	336123	345783	321121	263514	278195	-	-
Lmzn001983	375.13	135.045	376.137	C16H24O10	[M-H]-	D-Threo-guaiacylglycerol-7-O-β-D-glucoside	Phenolic acids	Phenolic acids	-	3	43015.8	43841	38903.6	19025.8	18038.8	19559.6	17640	11714.6	12761.8	116650	180338	166202	3670.73	4104.35	3986.53	4538.31	5550.37	4916.63	30961.4	29099.7	35547	-	-
HX1284	195.096	107.05	194.094	C11H14O3	[M+H]+	Dehydrololiolide	Terpenoids	Terpene	19355-58-9	2	183537	153838	172262	124903	111764	135941	128493	113723	109189	106025	88419.5	107926	96725	94972.6	93082.2	111553	100770	97025.1	110470	125008	136208	-	-
mws1491	279.233	279.233	280.24	C18H32O2	[M-H]-	Linoleic acid	Lipids	Free fatty acids	60-33-3	3	4.54935e+07	4.8819e+07	4.20665e+07	4.38841e+07	4.32288e+07	3.50243e+07	3.00128e+07	3.93632e+07	31864117	2.47306e+07	3.61436e+07	3.24154e+07	4.17328e+07	4.42124e+07	4.20978e+07	4.63132e+07	4.2741e+07	4.6357e+07	4.24591e+07	3.6098e+07	4.42446e+07	C01595	ko00591,ko01040,ko01100
pmb0645	627.192	465.2	626.185	C28H34O16	[M+H]+	Hesperetin-6-C-glucoside-7-O-glucoside	Flavonoids	Flavonols	-	3	4.82304e+06	5.24166e+06	5.64672e+06	1.40173e+06	2.23742e+06	1.91548e+06	338391	259602	281497	459322	453948	528048	89806.6	88266.4	98459.4	32613.4	2534.14	19482.6	1.41869e+06	1.74896e+06	1.63046e+06	-	-
mws5042	223.108	120.088	222.101	C11H14N2O3	[M+H]+	L-Glycyl-L-phenylalanine	Amino acids and derivatives	Amino acids and derivatives	721-66-4	3	866926	846305	897217	1.23098e+06	1.10349e+06	1.22815e+06	674637	703572	1.69158e+06	1.06838e+06	1.15955e+06	1.17692e+06	1.49239e+06	1.42212e+06	639932	596802	654717	1.64279e+06	1.05267e+06	1.20011e+06	1.29946e+06	-	-
MWStz221	314.14	177.06	313.131	C18H19NO4	[M+H]+	N-Cis-Feruloyltyramine	Alkaloids	Phenolamine	80510-09-4	2	4.19215e+06	4.61491e+06	5.35977e+06	1.94687e+07	1.8237e+07	2.16162e+07	2.97258e+07	3.05092e+07	3.03657e+07	1.71975e+06	2.45166e+06	1.93764e+06	193156	349386	281127	144461	149440	120533	9.40355e+06	1.03683e+07	1.15926e+07	-	-
MWSmce041	191.102	145.098	190.099	C12H14O2	[M+H]+	Butylphthalide	Others	Lactones	6066-49-5	3	58799.7	50734.6	45734.7	32225.5	44398.1	35110.8	47765.5	42767	34709.1	36894.9	31898.2	33005.3	37984.5	37696.8	33837.7	34004.8	38618.6	38970.5	39846.6	33340.1	40634.5	C17854	-
ML10181668	130.086	84.0809	129.079	C6H11NO2	[M+H]+	Cycloleucine	Amino acids and derivatives	Amino acids and derivatives	52-52-8	1	261733	293772	280876	2.69655e+06	2.6119e+06	2.76229e+06	1.6486e+06	1.7613e+06	1.81125e+06	1.31477e+06	1.24502e+06	1.3062e+06	1.53538e+06	1.12315e+06	1.56744e+06	2.67735e+06	2.40587e+06	2.41649e+06	1.33648e+06	1.65238e+06	1.51869e+06	C03969	-
Lmap001823	312.109	132.045	311.101	C14H17NO7	[M+H]+	Dhurrin	Alkaloids	Phenolamine	499-20-7	1	1.99007e+07	1.88746e+07	1.96058e+07	1.75297e+07	1.59738e+07	1.98895e+07	3.1185e+06	3.64874e+06	2.48524e+06	107824	118121	153622	80459.2	71727.3	93274.7	83926.5	101865	132457	9.21935e+06	7.53487e+06	7.99354e+06	C05143	ko00460,ko01100,ko01110
Zmmp003591	757.219	303.05	757.219	C33H41O20+	[M]+	Delphinidin-3-O-(2'''-O-p-coumaroyl)rutinoside	Flavonoids	Anthocyanidins	-	3	2.41489e+07	2.54035e+07	2.27388e+07	408494	584678	385310	78083.8	78449.8	101849	456602	429801	395263	50391.8	19105.7	41093.7	32695.9	21554.8	12188.3	5.22472e+06	6.23312e+06	6.37917e+06	-	-
mws0248	243.062	110	244.07	C9H12N2O6	[M-H]-	Uridine	Nucleotides and derivatives	Nucleotides and derivatives	58-96-8	3	1.18858e+06	1.58024e+06	1.32747e+06	360613	419535	364926	385657	306278	308806	291376	391573	418809	176142	173458	230861	201813	192426	204540	358086	376919	437198	C00299	ko00240,ko01100,ko01232,ko02010
Lmbn007891	313.238	183.14	314.246	C18H34O4	[M-H]-	Hydroxy ricinoleic acid	Lipids	Free fatty acids	-	3	50148.5	45003.5	45166.8	5257.28	6896.06	5670.88	6953.62	6365.71	7282.22	4040.02	4501.3	4139.72	4363.22	4478.88	5327.1	4160.46	5753.61	4482.87	12802.2	12078.1	14779.6	-	-
Hmcp002539	463.122	317.06	462.116	C22H22O11	[M+H]+	Isorhamnetin-3-O-rhamnoside	Flavonoids	Flavonols	-	2	16334.5	8981.23	9	9	9	9	9	9	9	8.24759e+06	6.42005e+06	6.51707e+06	5.17457e+06	5.55342e+06	4.7868e+06	1.8583e+06	1.99439e+06	2.07907e+06	1.94122e+06	2.26748e+06	2.39297e+06	-	-
pmb2640	199.17	199.17	200.178	C12H24O2	[M-H]-	Dodecanoic acid (Lauric acid)	Lipids	Free fatty acids	143-07-7	2	159182	164342	149115	150940	141610	120146	100802	115130	105870	93362.4	94783.3	88552.5	81263.3	77431.6	80286.5	82583.1	75092.7	85969.7	94124.2	88808.4	108710	C02679	ko00061,ko01100,ko01110
pmb0508	277.166	147.044	276.159	C14H20N4O2	[M+H]+	p-Coumaroylagmatine	Alkaloids	Phenolamine	7295-86-5	1	3.73639e+06	2.932e+06	3.66928e+06	446930	578363	557627	555952	501173	629292	2.87409e+06	2.61225e+06	2.88473e+06	1.6419e+06	1.8122e+06	1.58769e+06	2.6388e+06	2.4962e+06	2.5943e+06	1.35717e+06	1.55533e+06	1.67884e+06	C04498	ko00330,ko01100
ML10180524	244.095	112.054	243.085	C9H13N3O5	[M+H]+	Cytarabine	Nucleotides and derivatives	Nucleotides and derivatives	147-94-4	3	3.32144e+06	3.18173e+06	3.5764e+06	3.18926e+06	3.33414e+06	3.63079e+06	2.4398e+06	2.55179e+06	2.09808e+06	1.97139e+06	1.91308e+06	2.01751e+06	1.74717e+06	1.7628e+06	2.09142e+06	1.71515e+06	1.53795e+06	1.90782e+06	2.23414e+06	2.76545e+06	2.53391e+06	C02961	-
pmb0545	477.139	315.086	477.139	C23H25O11+	[M]+	Rosinidin-3-O-glucoside	Flavonoids	Anthocyanidins	-	3	12650.7	39500.7	49267.9	73338.8	82221	79420.4	149965	115313	146311	107648	141141	87287.2	170717	202934	192042	226267	254140	234378	135677	164458	139821	-	-
mws0219	132.03	88	133.037	C4H7NO4	[M-H]-	L-Aspartic Acid	Amino acids and derivatives	Amino acids and derivatives	56-84-8	3	2.53487e+06	2.37936e+06	2.21629e+06	1.74735e+07	1.62733e+07	1.72031e+07	1.59565e+07	1.52646e+07	1.80254e+07	1.15563e+07	1.31586e+07	1.44948e+07	1.731e+07	1.6444e+07	1.61299e+07	2.36998e+07	2.2582e+07	2.44617e+07	1.28238e+07	1.44016e+07	1.58714e+07	C00049	ko00220,ko00250,ko00260,ko00261,ko00270,ko00300,ko00340,ko00410,ko00460,ko00470,ko00710,ko00760,ko00770,ko00970,ko00999,ko01100,ko01110,ko01200,ko01210,ko01230,ko01240,ko02010
pme0193	147.076	84	146.069	C5H10N2O3	[M+H]+	L-Glutamine	Amino acids and derivatives	Amino acids and derivatives	56-85-9	1	486618	469339	498648	6.0955e+06	6.35126e+06	6.3651e+06	4.12201e+06	4.75119e+06	4.75085e+06	2.32847e+06	2.23915e+06	2.42757e+06	2.93478e+06	2.69757e+06	2.7045e+06	4.06782e+06	3.89839e+06	3.97773e+06	2.813e+06	3.42997e+06	3.36885e+06	C00064	ko00220,ko00230,ko00240,ko00250,ko00470,ko00630,ko00750,ko00910,ko00970,ko01100,ko01230,ko01232,ko01240,ko02010
Zmhp002730	627.156	303.051	626.148	C27H30O17	[M+H]+	6-Hydroxykaempferol-6,7-O-Diglucoside	Flavonoids	Flavonols	142674-16-6	2	4.50032e+06	3.83582e+06	3.39927e+06	1.74093e+06	1.27435e+06	1.51443e+06	187761	238035	233535	264458	244256	306584	43759.4	56759.9	44489.9	10568.1	6516.37	1677.49	875284	1.08387e+06	1.00323e+06	-	-
Hmqn003054	329.235	311.221	330.24	C18H34O5	[M-H]-	9,10,11-Trihydroxy-12-octadecenoic acid	Lipids	Free fatty acids	61911-67-9	2	16192.2	18426.2	18629.6	9683.01	10504.6	10649.2	12727	13885.2	11206.5	8807.01	9122.42	8307.7	9270.43	9422.3	8129.69	4805.4	3811.93	5104.16	9568.61	11444.2	11694.5	-	-
Smpn009074	503.34	503.34	504.345	C30H48O6	[M-H]-	2α,3α,19α,23-tetrahydroxy-12-ursen-28-oic acid	Terpenoids	Triterpene	-	3	9	9	9	79143.9	75683.4	63576.8	87254.7	96769.9	90380.7	347568	429367	471651	22605.7	34987.2	19332.1	30622	35934.2	27906	86177.3	75825.4	93962.2	-	-
Haqp004597	651.15	271.06	651.156	C29H31O17+	[M]+	Pelargonidin-O-malonyl glucoside-0-xyloside	Flavonoids	Anthocyanidins	-	3	5.14069e+07	5.28942e+07	5.87253e+07	1.57467e+07	1.37413e+07	1.36077e+07	3.55576e+06	2.43721e+06	3.22049e+06	301207	294918	411669	78428.2	135400	74376	11036.7	20243.2	9436.67	2.53373e+07	2.12095e+07	2.59783e+07	-	-
Ymjm000150	353.088	191.059	354.095	C16H18O9	[M-H]-	4-O-Caffeoylquinic acid	Phenolic acids	Phenolic acids	-	1	60199.4	77974.9	93579	127390	66046.3	57657.4	128724	279329	143193	998312	980426	1.13272e+06	235452	218317	213031	195923	145771	40723.4	209659	244529	259312	-	-
MWSmce089	284.122	147.043	283.121	C17H17NO3	[M+H]+	p-Coumaroyltyramine	Alkaloids	Phenolamine	36417-86-4	3	787459	776682	787521	114438	195501	164160	73448	88403.9	46497.5	84892.3	93219.9	78103.9	11627.2	24062.3	20499.1	22674.7	30497	23246.8	214628	181539	177127	-	-
Xmgp006913	341.139	137.06	340.13	C20H20O5	[M+H]+	2,4,2',4'-tetrahydroxy-3'-prenylchalcone	Flavonoids	Chalcones	-	3	256860	206826	183084	122201	118634	159000	229946	226702	280474	174601	148955	106471	69067.2	98487.8	104767	38722.6	32601.4	60396.1	119033	123637	145046	-	-
pmp001284	331.284	313.273	330.277	C19H38O4	[M+H]+	Monopalmitin	Lipids	Glycerol ester	542-44-9	2	455751	382829	367525	275711	265611	252076	211210	256771	204374	349532	417000	330640	376101	324875	336403	397160	370895	378544	312364	319765	260851	-	-
Lmmn005092	955.461	955.461	956.462	C47H72O20	[M-H]-	Medicagenic acid-3-O-glucuronide-28-O-rhamnosyl(1,2)-arabinoside	Terpenoids	Triterpene Saponin	-	3	7867.09	8963.09	6527.45	92192.3	117756	93617.6	542476	740879	609312	82573.6	79379.7	85987.4	96820	100935	94348.4	101441	98439.5	98556.6	104903	124010	129461	-	-
pmb0636	581.15	431.3	580.143	C26H28O15	[M+H]+	Orientin-7-O-arabinoside	Flavonoids	Flavones	-	3	116709	169873	149209	25301.3	29195.2	27687.3	4288.22	9005.24	14818.1	375358	353752	366574	141715	157816	167616	51986.2	35860.2	49523.2	98673.2	122215	115677	-	-
mws1015	339.072	177.019	340.079	C15H16O9	[M-H]-	Esculin (6,7-Dihydroxycoumarin-6-O-glucoside)	Lignans and Coumarins	Coumarins	531-75-9	3	436025	403181	401832	228454	200359	237623	290140	344664	267052	203593	269208	264325	121222	148319	122876	122455	97702.9	153029	257148	235007	291188	C09264	-
Cmhp002692	641.169	317.065	640.164	C28H32O17	[M+H]+	Madreselvin A	Flavonoids	Flavones	188682-83-9	2	1.35233e+06	1.29802e+06	1.17303e+06	39766	62219.3	36799.6	41998.8	27544.1	30663	136565	147997	209861	29698.7	42062.9	46900.7	9	26715.3	21388.4	267946	252155	310453	-	-
mws0193	190.119	127	189.111	C7H15N3O3	[M+H]+	L-Homocitrulline	Amino acids and derivatives	Amino acids and derivatives	1190-49-4	3	239974	251772	258559	2.19581e+06	2.2999e+06	2.37001e+06	1.34093e+06	1.37082e+06	1.36378e+06	3.21107e+06	2.72138e+06	3.19138e+06	2.73941e+06	3.126e+06	3.03475e+06	3.23388e+06	3.60802e+06	3.15285e+06	1.93103e+06	2.40469e+06	2.19289e+06	C02427	-
HJN090	433.115	271.06	434.121	C21H22O10	[M-H]-	Butin-7-O-glucoside	Flavonoids	Flavanones	-	3	1.77997e+07	2.10467e+07	2.15482e+07	688868	713866	553387	429059	508452	478534	7.19607e+06	7.74139e+06	7.94961e+06	2.78216e+06	3.66784e+06	3.17363e+06	2.23506e+06	2.04096e+06	2.1477e+06	4.8582e+06	5.49798e+06	6.05198e+06	-	-
Wmln000659	193.075	101.025	194.18	C10H10O4	[M-H]-	3-Methyl-4,8-dihydroxy-3,4-dihydroisocoumarin	Phenolic acids	Phenolic acids	33788-22-6	3	75546.3	101182	71379.2	26161.2	34039.7	30277.9	31466.5	40731.4	20775.7	29439.4	31392.3	18452.1	19688.9	20937.2	21903.5	22043.7	20002.1	24071.8	34374.5	36557.1	42367.5	-	-
Lmsp002982	773.213	303.051	772.206	C33H40O21	[M+H]+	Quercetin-3-O-sophoroside-7-O-rhamnoside	Flavonoids	Flavonols	-	3	37116.7	44015.2	44019.5	595.828	6970.36	5175.28	9	9	9	23363.4	34478.3	24931	3064.44	9507.66	13721.5	2865.21	2536.7	4544.82	9869.24	11180.3	12309.6	-	-
pmb0711	611.161	303.1	610.153	C27H30O16	[M+H]+	Quercetin-7-O-rutinoside	Flavonoids	Flavonols	147714-62-3	3	1.91048e+07	1.89676e+07	2.02439e+07	329070	370996	500799	125847	148250	145019	1.11736e+07	1.13156e+07	1.13895e+07	1.54684e+06	1.74342e+06	1.38874e+06	431134	534935	313169	5.46832e+06	5.38556e+06	6.5291e+06	-	-
mws0344	165.041	75.0091	166.048	C5H10O6	[M-H]-	D-Xylonic acid	Others	Saccharides	526-91-0	3	3.87306e+06	4.06024e+06	3.88691e+06	4.61362e+06	5.11539e+06	4.87451e+06	4.88177e+06	4.60094e+06	5.1808e+06	9.51429e+06	8.94168e+06	9.00898e+06	9.53015e+06	9.81625e+06	9.6309e+06	1.00962e+07	1.08893e+07	9.63539e+06	5.48736e+06	6.85548e+06	6.24038e+06	C00502	ko00040,ko01100
Lcyn000106	551.181	193.051	552.184	C26H32O13	[M-H]-	Dichotomoside A	Lignans and Coumarins	Lignans	-	2	355312	368349	329815	872696	894829	736467	1.52532e+06	1.8586e+06	1.57519e+06	461680	578917	575597	786390	891284	874933	819852	832714	859380	766470	774357	928411	-	-
Lmbp002336	611.161	303.048	610.153	C27H30O16	[M+H]+	Quercetin-3-O-(2''-O-rhamnosyl)galactoside	Flavonoids	Flavonols	-	2	177446	234793	161592	2999.54	6965.83	6658.88	8006.36	5457.43	4202.92	1.41041e+07	1.42123e+07	1.47399e+07	1.48123e+06	1.62992e+06	2.54723e+06	546092	453978	457130	2.32279e+06	2.54099e+06	2.89239e+06	-	-
Lmmn008971	455.353	455.353	456.36	C30H48O3	[M-H]-	Isomangiferolic acid	Terpenoids	Triterpene	13878-92-7	2	25164.3	33800.9	26407.3	207628	210572	187038	143706	246663	167532	24926.8	25487.2	26576.7	14116.4	19078.4	18578.8	21071.6	17773.5	13427.7	83797.7	82307.9	100105	-	-
mws0133	123.055	80.05	122.048	C6H6N2O	[M+H]+	Nicotinamide	Others	Vitamin	98-92-0	3	169040	144726	169736	129832	120518	97369.9	166882	103046	107390	141454	112043	116410	221432	178754	181170	63276.4	75517.7	58873.6	141479	159218	127485	C00153	ko00760,ko01100,ko01240
Zmhn002227	385.114	223.06	386.121	C17H22O10	[M-H]-	4-O-Glucosyl-sinapate	Phenolic acids	Phenolic acids	-	2	119247	152104	133044	140346	123498	112688	1.74328e+06	2.78467e+06	1.51871e+06	45037.2	57890.7	45150.1	325912	316018	368035	808411	702972	869407	471111	464432	564183	C02919	-
mws0093	179.071	146	180.079	C10H12O3	[M-H]-	Coniferyl alcohol	Phenolic acids	Phenolic acids	458-35-5	3	380266	393711	370250	450701	474618	309158	86062.7	144317	117343	1.12079e+06	1.44869e+06	1.28211e+06	179340	177582	174904	12614.3	10881.6	28393.4	402842	330994	406265	C00590	ko00940,ko00999,ko01100,ko01110
Lmmp002080	193.133	105.033	192.126	C11H16N2O	[M+H]+	N-(4-Aminobutyl)benzamide	Alkaloids	Alkaloids	5692-23-9	3	818634	839929	881388	409521	386467	408410	953845	980618	948369	155775	223049	191882	181950	156931	185116	263290	243191	242096	399597	500769	454759	-	-
Zmyn005026	283.264	283.26	284.272	C18H36O2	[M-H]-	16-Methylheptadecanoic acid	Lipids	Free fatty acids	2724-58-5	2	1.19419e+08	1.3663e+08	5.39305e+07	5.69514e+07	1.31409e+08	5.7226e+07	1.26255e+08	1.11987e+08	1.23893e+08	1.17642e+08	87596884	9.80907e+07	1.02952e+08	9.66038e+07	1.03196e+08	9.63004e+07	9.36857e+07	7.79148e+07	3.87166e+07	4.76621e+07	4.70331e+07	C20356	-
Wafp002146	234.111	163.038	233.105	C13H15NO3	[M+H]+	1-Pyrrolizino-3-(3,4-Dihydroxyphenyl)-2-Propene-1-One	Alkaloids	Phenolamine	-	1	3.98864e+06	1.11929e+06	3.94679e+06	107965	99689	111885	31244.6	29797.8	42943.3	1.29404e+06	1.05418e+06	1.14503e+06	428382	430961	393045	289844	280062	256413	944753	1.16732e+06	1.14202e+06	-	-
Lhzp102808	355.104	163.04	354.11	C20H18O6	[M+H]+	Sesamin	Lignans and Coumarins	Lignans	607-80-7	1	6.88645e+06	7.25334e+06	7.62369e+06	188101	234149	222577	331238	358684	329049	3.29727e+07	3.53305e+07	3.22559e+07	5.98244e+06	7.73932e+06	7.27635e+06	3.37778e+06	1.93481e+06	2.04988e+06	7.49597e+06	7.88659e+06	9.25908e+06	C10882	-
pmb0962	235.1	118.3	234.158	C10H22N2O4	[M+H]+	L-Lysine-Butanoic Acid	Amino acids and derivatives	Amino acids and derivatives	80407-71-2	3	59572.9	166616	128339	1.62327e+06	1.66741e+06	2.12043e+06	784438	745197	712253	1.43025e+06	1.68786e+06	2.18828e+06	1.61265e+06	1.77846e+06	1.92296e+06	1.62399e+06	1.95607e+06	1.41195e+06	789125	914340	989501	-	-
Lmtp002642	565.155	457.111	564.148	C26H28O14	[M+H]+	Apigenin-8-C-(2''-glucosyl)arabinoside	Flavonoids	Flavones	-	3	1.13256e+07	1.09027e+07	1.13638e+07	1.86348e+06	2.62153e+06	2.3128e+06	1.66215e+06	1.96193e+06	1.94158e+06	4.06754e+06	4.42726e+06	4.24633e+06	1.1431e+06	1.23866e+06	1.24017e+06	483790	449742	498294	3.48289e+06	4.29106e+06	4.23555e+06	-	-
Cmzn004594	449.108	287.057	450.116	C21H22O11	[M-H]-	Dunalianoside C	Phenolic acids	Phenolic acids	-	2	680381	746008	759093	225350	244846	213016	513749	647600	536240	510229	602978	583888	102918	133378	135221	43131.7	67196.1	64371.2	346409	369766	430052	-	-
pmf0557	327.045	171	350.034	C16H11N2NaO4S	[M-Na]-	Orange I	Alkaloids	Alkaloids	523-44-4	3	1.11963e+06	1.25459e+06	1.20348e+06	1.4434e+06	1.36285e+06	1.26728e+06	479987	596544	531753	44153.8	54401.2	59765.6	183527	189272	180396	87729.8	86969.1	102008	589620	577296	705333	C19371	-
MWSmce412	193.121	91.0582	192.115	C12H16O2	[M+H]+	Senkyunolide A	Others	Lactones	63038-10-8	1	1.44717e+06	1.41491e+06	1.4769e+06	589426	610942	598451	744505	641664	606715	754754	640374	719279	688032	675975	684233	668638	828808	789805	611497	760308	735126	C17853	-
Lskp211409	497.309	335.259	496.304	C27H44O8	[M+H]+	20,26-dihydroxyecdysone	Steroids	Steroid	-	3	74665.9	75703.4	75579.2	132315	136767	146925	296521	334158	339014	35535.7	30769.3	35039.7	217241	236016	237107	451885	486756	476548	192814	242290	221419	-	-
pme0264	243.098	127	242.09	C10H14N2O5	[M+H]+	Thymidine	Nucleotides and derivatives	Nucleotides and derivatives	50-89-5	2	477601	507199	527418	248916	260660	255667	170452	157745	157421	511070	538761	538182	361161	402582	418614	147204	127323	158133	344645	397354	433193	C00214	ko00240,ko01100,ko01232
MWS5083	455.097	96.9685	456.105	C17H21N4O9P	[M-H]-	Flavin Single Nucleotide(FMN)	Nucleotides and derivatives	Nucleotides and derivatives	6184-17-4	1	235752	213492	253919	332082	319635	292791	284213	409364	300716	451821	651732	558767	560910	550198	570434	101342	433156	104598	317427	354219	398470	C00061	ko00190,ko00740,ko01100,ko01110,ko01240
pmp001270	494.324	184.073	493.317	C24H48NO7P	[M+H]+	LysoPC 16:1	Lipids	LPC	76790-27-7	2	1.73443e+06	1.932e+06	1.76312e+06	1.36438e+06	2.00434e+06	1.55547e+06	1.05896e+06	694606	1.14902e+06	333790	326388	357050	324988	321983	320237	257651	250636	288339	608918	758760	731221	-	-
Hmcp001509	773.216	317.06	772.206	C33H40O21	[M+H]+	Isorhamnetin-3-O-(2''-O-xylosyl)glucoside-7-O-glucoside	Flavonoids	Flavonols	-	2	2.65775e+06	1.6614e+06	1.4262e+06	886315	817944	822406	155770	155960	166444	23250.5	21483.6	22628.3	2823.54	7555.15	6999.87	9	9	9	467950	581123	565723	-	-
Hmqp004681	868.5	868.5	867.498	C45H73NO15	[M+H]+	(22R,25R)-16β-H-22a-N-Spirosol-3β-ol-5-ene-3-O-rhamnosyl(1→2)[rhamnosyl(1→4)]glucoside	Alkaloids	Steroid alkaloids	-	2	1.35639e+06	1.15963e+06	1.3282e+06	828141	801171	868380	815668	960089	867885	1.07482e+06	1.04861e+06	1.09075e+06	1.0961e+06	954982	972340	577912	656865	568558	786652	967408	963804	-	-
mws0609	344.04	150	345.047	C10H12N5O7P	[M-H]-	Guanosine 3',5'-cyclic monophosphate	Nucleotides and derivatives	Nucleotides and derivatives	7665-99-8	3	121095	137838	128114	656405	601721	657030	1.40826e+06	1.58831e+06	1.446e+06	154261	172629	184444	123563	145133	122161	218025	208628	220271	379787	391345	466462	C00942	ko00230,ko01100
pma6640	479.3	317.1	478.111	C22H22O12	[M+H]+	3'-O-Methyltricetin-7-O-glucoside	Flavonoids	Flavones	-	3	1.34326e+07	1.93578e+07	1.92837e+07	507003	527683	1.00096e+06	514834	472947	433563	2.74981e+06	3.17456e+06	2.63909e+06	491627	926298	803886	1.18988e+06	1.05229e+06	840321	4.2606e+06	3.8885e+06	4.87134e+06	-	-
Lmqp000329	296.067	104.108	295.056	C8H14N3O7P	[M+H]+	5-Aminoimidazole ribonucleotide	Nucleotides and derivatives	Nucleotides and derivatives	25635-88-5	1	8.52751e+06	7.3019e+06	7.97183e+06	1.27357e+06	1.34722e+06	1.25699e+06	416355	460555	564874	6.30647e+06	5.12169e+06	6.35191e+06	160522	232268	198167	186116	116901	171979	2.5729e+06	2.6171e+06	3.14414e+06	-	-
pmf0139	179.056	59	180.063	C6H12O6	[M-H]-	D-Galactose	Others	Saccharides	59-23-4	3	2.06926e+07	3.39259e+07	3.45628e+07	2.86264e+07	2.33925e+07	2.43601e+07	3.17834e+07	2.90783e+07	2.88233e+07	3.91811e+07	4.0722e+07	4.15708e+07	2.05699e+07	2.73134e+07	2.91026e+07	2.53365e+07	2.12097e+07	1.97731e+07	2.58882e+07	2.89167e+07	3.25458e+07	C00124	ko00052,ko01100
Zmjp003291	595.168	433.116	594.158	C27H30O15	[M+H]+	Vitexin-2''-O-galactoside	Flavonoids	Flavones	-	3	458402	418126	420120	100980	113122	114439	130205	146972	73657.4	201722	187425	152352	72586.3	50210.3	76357	37924	25623.9	40786.4	203938	216275	172371	-	-
pmf0027	449.108	287.055	449.108	C21H21O11+	[M]+	Cyanidin-3-O-galactoside	Flavonoids	Anthocyanidins	142506-26-1	3	170338	221563	298896	229380	208255	308042	248077	239889	225058	44168.5	70005	35320.3	14207.1	17970	20209.2	21440.8	31404.6	13164.2	120565	118499	144903	C08647	-
pmb0550	449.108	287.055	449.108	C21H21O11+	[M]+	Cyanidin-3-O-glucoside (Kuromanin)	Flavonoids	Anthocyanidins	47705-70-4	3	170338	221563	298896	229380	208255	308042	248077	239889	225058	44168.5	70005	35320.3	14207.1	17970	20209.2	21440.8	31404.6	13164.2	120565	118499	144903	C08604	ko00942,ko01110
MWS0811	130.086	84.0818	129.079	C6H11NO2	[M+H]+	L-Pipecolic Acid	Organic acids	Organic acids	3105-95-1	1	5.05835e+06	5.31352e+06	5.15093e+06	3.14375e+07	3.99286e+07	3.72266e+07	2.94328e+07	3.02747e+07	2.65738e+07	1.16822e+07	1.20471e+07	1.23046e+07	1.13981e+07	1.01655e+07	1.10061e+07	1.36458e+07	1.56871e+07	1.45841e+07	1.52744e+07	1.91847e+07	1.68984e+07	C00408	ko00310,ko00960,ko01100,ko01110
Lmhn003074	309.06	193.05	310.069	C14H14O8	[M-H]-	Feruloylmalic acid	Phenolic acids	Phenolic acids	-	3	12942.2	5510.65	9379.25	32060.4	28921.5	31591.3	51622.8	76006.8	60694.6	10417.4	20201.2	22178.6	38833.9	41473.3	43893.5	40984.5	32436.3	46042.8	28073.8	34783.5	29497.2	-	-
pmp001269	286.31	268.301	285.303	C18H39NO	[M+H]+	Hexadecyl ethanolamine	Alkaloids	Alkaloids	-	2	150342	147407	154281	60297	59576.6	67788.3	54845.9	58232.5	36908.9	129510	122316	127729	64273.9	71613.7	74835.3	56215.7	45327.7	57371.3	80139.2	100934	90223.3	-	-
Zmdp000292	189.135	70.0652	188.127	C7H16N4O2	[M+H]+	Arginine methyl ester	Amino acids and derivatives	Amino acids and derivatives	-	2	3.80751e+06	3.66325e+06	3.76028e+06	2.16135e+07	1.96212e+07	2.14811e+07	1.73773e+07	1.77713e+07	1.85219e+07	8.11002e+06	7.80898e+06	8.09622e+06	8.96163e+06	9.21902e+06	8.53451e+06	1.27332e+07	1.17127e+07	1.28413e+07	9.98195e+06	1.17431e+07	1.25553e+07	-	-
Rfmb26201	621.219	417.156	622.226	C30H38O14	[M-H]-	Syringaresinol-4'-O-(6''-acetyl)glucoside	Lignans and Coumarins	Lignans	-	3	345992	347298	367027	195844	222930	140443	208458	239574	214284	35063.1	47738.7	59873.4	9287.91	5918.83	10873.4	7622.54	3887.47	5384.3	126641	145550	159675	-	-
Hmlp000935	154.087	137.06	153.078	C8H11NO2	[M+H]+	Vanillylamine	Alkaloids	Phenolamine	1196-92-5	3	17103.5	18373.8	46745.1	121977	128257	134915	181205	194082	192211	35633.9	24509.6	56962.7	39301.8	49845.2	49492.3	35956.1	34428.3	45080.7	60630.3	73965.7	75167.5	C16666	ko00996,ko01100,ko01110
Lmtn004049	263.129	204.115	264.136	C15H20O4	[M-H]-	Abscisic acid	Organic acids	Organic acids	21293-29-8	3	76500.6	91866.5	94257.6	28023	23428.2	19975	14111.2	13961.9	13975.4	134801	140301	145113	25865	28881	28757.5	16202.3	14537.7	12591.4	47632.3	53742.4	60054.5	C06082	ko00906,ko01100,ko01110,ko04075
MWSHY0080	595.166	287.058	594.159	C27H30O15	[M+H]+	Luteolin-7-O-neohesperidoside (Lonicerin)	Flavonoids	Flavones	25694-72-8	1	9.07865e+06	5.87755e+06	6.73492e+06	437824	365032	295801	165365	145776	216594	230055	164260	328909	106917	126922	171813	349564	397918	296866	1.22079e+06	1.46154e+06	1.18858e+06	C12630	ko00944
pmd0130	468.308	184.073	467.301	C22H46NO7P	[M+H]+	LysoPC 14:0	Lipids	LPC	20559-16-4	2	210523	217428	194112	290409	276944	297960	228299	217974	207604	185825	174658	190923	247584	262380	240995	216042	208755	220910	190572	235956	198976	-	-
Hmcn001884	463.089	301.03	464.096	C21H20O12	[M-H]-	6-Hydroxyluteolin 5-glucoside	Flavonoids	Flavones	-	2	38075621	4.44125e+07	4.67927e+07	798897	809170	521081	163903	280921	253960	1.16514e+07	1.28622e+07	1.2614e+07	2.15481e+06	2.02172e+06	2.69449e+06	341034	368536	368879	1.53115e+07	1.42392e+07	1.78049e+07	-	-
Cmsp004086	303.087	229.083	302.079	C16H14O6	[M+H]+	Dihydrokaempferide	Flavonoids	Flavanonols	137225-59-3	2	30668.1	13981.9	38497.2	9	9	9	10116.4	6841.67	11211.2	1.3487e+06	2.89916e+06	1.97336e+06	319534	499808	328002	74334	58453.1	19609.9	355881	449251	401735	-	-
pmf0175	157.16	157.2	158.167	C10H22O	[M-H]-	2-Decanol	Others	Saccharides	1120-06-5	3	7.80915e+06	7.26371e+06	7.46404e+06	7.13594e+06	7.45823e+06	7.30073e+06	7.76302e+06	7.49726e+06	7.67999e+06	8.21061e+06	7.80488e+06	8.07504e+06	8.48908e+06	8.19861e+06	7.79243e+06	8.14078e+06	8.0086e+06	8.07409e+06	6.65257e+06	7.68305e+06	8.40585e+06	-	-
ML10172161	103.004	59.0136	104.011	C3H4O4	[M-H]-	Hydroxypyruvic acid	Organic acids	Organic acids	1113-60-6	3	912166	1.03297e+06	1.04557e+06	423243	425083	399649	88631.6	104881	95156.5	429381	437045	446531	159350	149161	197773	164105	168043	185369	303406	298020	365609	C00168	ko00260,ko00630,ko01100,ko01110,ko01200
mws0866	259.022	96.9702	260.03	C6H13O9P	[M-H]-	D-Glucose 6-phosphate	Others	Saccharides	56-73-5	3	9.0171e+06	8.24502e+06	7.88952e+06	6.81999e+06	7.83175e+06	6.50474e+06	6.15367e+06	7.51247e+06	6.54372e+06	8.56195e+06	1.03248e+07	1.16695e+07	9.88813e+06	1.06138e+07	8.03076e+06	1.05873e+07	9.77608e+06	1.11344e+07	7.01205e+06	7.17565e+06	8.62321e+06	C00092	ko00500,ko00562,ko01100,ko01110
mws0214	181.072	71	182.079	C6H14O6	[M-H]-	D-Sorbitol	Others	Saccharides	50-70-4	3	269723	243637	258457	227226	223583	223114	259756	265262	301415	281735	216516	486502	155402	193796	194733	223877	182315	217522	203065	256570	228674	C00794	ko00051,ko00052,ko01100,ko02010
pmb0952	265.1	122.1	265.112	C12H17N4OS+	[M]+	Thiamine (Vitamin B1)	Others	Vitamin	70-16-6	3	741944	812809	851977	1.31883e+06	1.21598e+06	1.49398e+06	832135	710357	751802	673725	715823	738124	387492	382986	294547	408369	444034	405334	754794	894221	951466	C00378	ko00730,ko01100,ko01240,ko02010,ko04122
pmp000550	447.129	285.07	446.121	C22H22O10	[M+H]+	Calycosin-7-O-glucoside	Flavonoids	Isoflavones	20633-67-4	3	375392	435126	259242	148593	123328	85709.3	184608	220093	198071	329427	233347	309591	44987.9	8023.14	38104.8	10780.1	31542.1	9	146287	166656	132211	-	-
Lmhp001670	231.16	72.082	230.163	C11H22N2O3	[M+H]+	L-Valyl-L-Leucine	Amino acids and derivatives	Amino acids and derivatives	3989-97-7	1	1.59181e+06	1.63428e+06	1.67398e+06	1.94452e+06	1.74776e+06	1.88843e+06	2.63917e+06	2.53445e+06	2.67954e+06	814597	778763	821757	1.31377e+06	1.37977e+06	1.5833e+06	1.49448e+06	1.67924e+06	1.6153e+06	1.28517e+06	1.61707e+06	1.5379e+06	-	-
Zmhp003784	627.157	465.104	626.148	C27H30O17	[M+H]+	Rhodioflavonoside	Flavonoids	Flavonols	-	2	4.54038e+06	3.5908e+06	3.93507e+06	1.76063e+06	1.40723e+06	2.0337e+06	196649	218886	221584	245258	295280	350955	48393.2	96736.6	68131.4	9	9	9	864813	869275	1.05592e+06	-	-
pme0006	116.071	70.1	115.063	C5H9NO2	[M+H]+	L-Proline	Amino acids and derivatives	Amino acids and derivatives	147-85-3	3	4.1518e+06	4.78603e+06	4.54534e+06	1.39936e+07	1.57644e+07	1.45145e+07	1.76988e+07	1.8872e+07	1.81178e+07	7.3732e+06	7.68264e+06	7.93752e+06	7.67385e+06	7.38977e+06	8.53131e+06	9.5332e+06	9.53649e+06	9.3803e+06	9.14783e+06	1.15813e+07	1.06557e+07	C00148	ko00330,ko00470,ko00970,ko01100,ko01110,ko01230,ko02010
Lmbn001162	339.074	177.023	340.079	C15H16O9	[M-H]-	Esculetin-7-O-glucoside	Lignans and Coumarins	Coumarins	-	2	476726	467656	391612	300904	262638	203883	370592	366300	270329	285144	357985	318346	138411	165405	154007	127908	96736.9	148897	233121	233087	283974	-	-
Lmrj002087	247.129	86.09	246.121	C10H18N2O5	[M+H]+	L-Isoleucyl-L-Aspartate	Amino acids and derivatives	Amino acids and derivatives	-	3	336735	362623	308772	502031	453617	470561	440379	505955	539763	331092	223339	322865	501966	587655	457162	570256	565993	779053	454076	398218	359589	-	-
mws0001	133.061	74	132.054	C4H8N2O3	[M+H]+	L-Asparagine	Amino acids and derivatives	Amino acids and derivatives	70-47-3	2	1.57445e+06	1.61987e+06	1.42633e+06	1.51e+07	1.5196e+07	1.25363e+07	1.0503e+07	1.2767e+07	1.14772e+07	9.64632e+06	7.77187e+06	7.54378e+06	1.13481e+07	1.16666e+07	1.04279e+07	1.40691e+07	1.249e+07	1.2567e+07	1.01845e+07	1.21537e+07	9.80498e+06	C00152	ko00250,ko00460,ko00970,ko01100,ko01110,ko01230
Wafp004641	476.191	314.139	475.184	C24H29NO9	[M+H]+	N-Feruloyltyramine 4-glucoside	Alkaloids	Phenolamine	-	2	1.63387e+06	1.23035e+06	1.39349e+06	2.25069e+06	2.43589e+06	1.53039e+06	3.70812e+06	3.71586e+06	3.75272e+06	1.0351e+06	809133	1.08502e+06	9	9	9	9	9	9	1.13285e+06	1.43231e+06	1.26246e+06	-	-
Lmbn005923	277.217	59.0139	278.225	C18H30O2	[M-H]-	Crepenynic acid	Lipids	Free fatty acids	2277-31-8	3	327431	317280	338311	577132	593927	556838	588711	800486	654259	204384	235823	235911	589276	612802	603746	823228	789466	836832	478761	505346	597249	C07289	ko00591
pmb0197	298.1	166.3	297.107	C11H15N5O5	[M+H]+	N7-Methylguanosine	Nucleotides and derivatives	Nucleotides and derivatives	20244-86-4	3	103921	112925	123642	112234	151568	152672	100076	84316.8	72759.1	62571.1	76727.1	100794	204817	176866	173478	278428	260220	276527	136952	163972	172687	C20674	-
Lmhp010334	517.337	263.237	516.33	C27H48O9	[M+H]+	2-Linoleoylglycerol-1-O-glucoside	Lipids	Glycerol ester	-	2	22638.4	33681.1	24870.6	44200.1	48611.9	50006.5	51853.8	72288.7	46580.9	18911.4	46992	30359.8	97232.9	112215	93100.5	145351	156837	134568	50384.7	59620.1	63737.6	-	-
Zmhp003112	611.157	287.055	610.153	C27H30O16	[M+H]+	safflor yellow A	Quinones	Quinones	-	1	739315	1.0026e+06	925836	2.11778e+06	3.15937e+06	3.45159e+06	660273	747721	622418	30383.8	38023.6	55333.6	58350	48201.2	44062	9	9	9	723441	896658	893085	-	-
pme1184	268.104	152	267.097	C10H13N5O4	[M+H]+	2'-Deoxyguanosine	Nucleotides and derivatives	Nucleotides and derivatives	961-07-9	2	608242	625715	649508	165747	156852	159735	93176.6	87739.8	80098.1	214198	226953	257213	185229	190825	199114	144650	148137	158632	205144	239918	260225	C00330	ko00230,ko01100,ko01232,ko02010
pmn001381	349.15	187.097	350.158	C15H26O9	[M-H]-	Eucommioside	Terpenoids	Terpene	-	2	348199	389170	463424	94002	156399	115664	87503.3	70784.9	97419.7	110792	116068	124528	46896.3	80093.8	64545.9	73088.7	68274.2	87237.6	121066	144928	152906	-	-
pmf0138	179.056	59	180.063	C6H12O6	[M-H]-	D-Mannose	Others	Saccharides	3458-28-4	3	4.0831e+07	4.17551e+07	3.74368e+07	3.80767e+07	4.19953e+07	4.25256e+07	4.52009e+07	4.27827e+07	5.07956e+07	4.00117e+07	4.52873e+07	4.1507e+07	3.33634e+07	3.64356e+07	3.72898e+07	3.10409e+07	3.38687e+07	3.0061e+07	3.32173e+07	3.92767e+07	4.20903e+07	C00159	ko00051,ko00052,ko00520,ko01100,ko01250,ko02010
Lmfp005484	1018.56	1018.56	1017.55	C50H83NO20	[M+H]+	Demissine	Alkaloids	Steroid alkaloids	6077-69-6	2	1.61692e+06	1.38395e+06	1.54873e+06	842619	778356	876181	1.25382e+06	1.31418e+06	1.06381e+06	12918.9	27062.5	35166.7	9	9	9	41087.3	31426.5	36847.1	801286	999052	984932	C10803	-
Lmtn002233	327.11	165.05	328.116	C15H20O8	[M-H]-	Androsin	Phenolic acids	Phenolic acids	531-28-2	2	814253	890147	868040	575746	326707	416945	352907	401559	379480	1.03854e+06	1.15012e+06	1.17047e+06	411148	412546	446912	196840	162965	149336	497884	469603	587635	-	-
pme0014	148.06	84	147.053	C5H9NO4	[M+H]+	L-Glutamic acid	Amino acids and derivatives	Amino acids and derivatives	56-86-0	3	1.53479e+07	1.56052e+07	1.7794e+07	1.93092e+07	2.18268e+07	2.17412e+07	2.0738e+07	2.09088e+07	2.34678e+07	1.32152e+07	1.71307e+07	2.35541e+07	1.30665e+07	1.52378e+07	1.4559e+07	1.34953e+07	1.35807e+07	1.85935e+07	1.45726e+07	1.79225e+07	1.81718e+07	C00025	ko00220,ko00250,ko00330,ko00340,ko00430,ko00470,ko00480,ko00630,ko00650,ko00660,ko00860,ko00910,ko00970,ko01100,ko01110,ko01200,ko01210,ko01230,ko01240,ko02010
MWStz135	142.123	96.0859	141.115	C8H15NO	[M+H]+	Pseudotropine	Alkaloids	Tropan alkaloids	135-97-7	2	2.35252e+06	2.51658e+06	2.68529e+06	3.87739e+06	3.98954e+06	4.0126e+06	3.74737e+06	3.74427e+06	3.11973e+06	248605	222742	242841	106726	85656.1	112769	189979	194091	186914	1.44963e+06	1.75118e+06	1.82689e+06	C02066	ko00960,ko01110
Lmhp009129	482.324	184.073	481.317	C23H48NO7P	[M+H]+	LysoPC 15:0(2n isomer)	Lipids	LPC	-	1	503486	482625	504177	409616	333566	475877	261642	258989	268547	234754	259432	263636	217499	200305	207990	112087	117927	130569	254651	312791	257468	-	-
pmn001727	474.177	312.124	475.184	C24H29NO9	[M-H]-	N-(4-O-(Glucosyl)-E-feruloyl)-tyramine	Alkaloids	Phenolamine	-	1	645510	649590	594010	1.33426e+06	1.44551e+06	1.23536e+06	1.57401e+06	2.13259e+06	1.97532e+06	705269	760854	872960	27350.7	37779.1	41422.2	23243.1	40901.8	38759.7	811317	678506	859270	-	-
pme3968	166.072	149.05	165.065	C6H7N5O	[M+H]+	7-Methylguanine	Nucleotides and derivatives	Nucleotides and derivatives	578-76-7	3	20620.3	8081.53	7444.01	40486.5	25097.7	30258	37045.6	31205.8	30861.6	66883.5	66366.2	73621.3	111622	94020.3	116767	143003	117583	126735	43777.3	50403.3	55712.8	C02242	-
pmf0381	563.141	353	564.148	C26H28O14	[M-H]-	Vicenin-3	Flavonoids	Flavones	59914-91-9	3	6.7517e+06	7.17193e+06	7.44037e+06	1.55169e+06	1.34732e+06	1.46458e+06	1.25414e+06	1.05589e+06	1.08922e+06	1.74152e+06	3.15173e+06	2.47189e+06	774283	590829	772505	232735	290640	265035	2.2944e+06	2.53424e+06	1.99031e+06	-	-
Hmmp002121	469.121	317.08	468.113	C23H16O11	[M+H]+	Isorhamnetin-3-O-gallate	Flavonoids	Flavonols	-	2	449071	550384	716487	647001	581074	921391	857611	583291	617588	553274	456664	493420	675996	493984	548098	391010	473676	496590	652630	722977	827887	-	-
Lmwn102818	499.16	455.17	500.168	C26H28O10	[M-H]-	12α-Hydroxyevodol	Steroids	Steroid	-	3	2.02221e+06	2.01637e+06	2.45462e+06	739265	1.02802e+06	559620	432357	793009	461225	429447	542166	316237	172416	167657	189401	192176	191647	163714	1.13931e+06	1.03108e+06	893910	-	-
mws5037	203.139	86.1001	202.132	C9H18N2O3	[M+H]+	L-Alanyl-L-leucine	Amino acids and derivatives	Amino acids and derivatives	3303-34-2	3	170529	160769	184983	222861	219019	240949	956448	970458	1.00093e+06	175980	187522	171675	347808	311022	335021	600711	640177	722696	291520	344715	371050	-	-
MWS4305	119.035	59.0135	120.042	C4H8O4	[M-H]-	Erythrose	Others	Saccharides	583-50-6	3	409235	388956	432285	361664	369073	400096	444201	427871	508915	534368	540969	374842	339417	449789	500025	326028	349334	341791	373278	467990	459281	C01796	-
mws0906	341.124	179	342.132	C16H22O8	[M-H]-	Coniferin	Phenolic acids	Phenolic acids	531-29-3	2	4.16888e+07	4.75214e+07	4.45279e+07	4.47051e+07	4.30486e+07	4.15917e+07	2.62647e+07	3.55977e+07	2.58052e+07	3.53561e+07	4.61102e+07	4.46221e+07	2.64949e+07	2.74569e+07	2.76029e+07	2.93929e+07	3.03689e+07	2.93537e+07	3.63746e+07	3.25641e+07	4.14368e+07	C00761	ko00940,ko01110
Lmbn001467	158.082	116.072	159.089	C7H13NO3	[M-H]-	5-Acetamidopentanoic Acid	Organic acids	Organic acids	1072-10-2	3	760291	941332	1.00706e+06	571256	526571	669772	539264	431349	526255	682803	724461	633398	476590	473450	424848	840336	804581	763416	504041	633558	535296	C03087	ko00310,ko01100
Lmsn000363	325.129	145.066	326.137	C16H22O7	[M-H]-	Raspberryketone glucoside	Phenolic acids	Phenolic acids	38963-94-9	1	404944	495102	536270	1.88691e+06	2.09515e+06	2.44047e+06	2.07671e+06	1.98093e+06	2.43373e+06	1.59119e+06	1.34e+06	1.39632e+06	966842	1.00946e+06	795030	1.11693e+06	1.18264e+06	1.149e+06	1.10099e+06	1.40503e+06	1.25622e+06	-	-
pme2165	155.01	111	156.017	C5H4N2O4	[M-H]-	Orotic acid (Vitamin B13)	Others	Vitamin	65-86-1	3	32689.4	32281.8	35303	61336.6	65068.2	64165.3	104697	85695.4	84852.8	89878.2	82429.9	45702.4	135510	126694	141940	76630.4	72118.7	71847.7	66043.4	84091.9	78568.1	C00295	ko00240,ko01100,ko01240
Lmpn006208	461.11	315.052	462.116	C22H22O11	[M-H]-	8-Methoxykaempferol-7-O-rhamnoside	Flavonoids	Flavonols	-	2	9	9	9	9	9	9	9	9	9	1.834e+06	1.99021e+06	2.17226e+06	1.61284e+06	1.53631e+06	1.61139e+06	467212	477713	465915	487512	518058	613512	-	-
pmp000530	519.186	357.135	518.179	C26H30O11	[M+H]+	Phellodendroside	Flavonoids	Flavanonols	40451-69-2	2	565063	487269	546486	33441.3	42343.8	34229.2	20719.1	66328.7	88426.4	26867	25391.2	27899.3	8919.84	20607.8	20351.1	7523.23	31757.5	23973.2	135627	110635	110445	-	-
pme1598	463.125	301	464.132	C22H24O11	[M-H]-	Hesperetin-5-O-glucoside	Flavonoids	Flavanones	69651-80-5	3	3.99125e+07	4.57698e+07	4.27217e+07	820552	827841	636837	188665	246089	216322	1.04206e+07	1.36358e+07	1.42808e+07	1.91471e+06	2.60614e+06	2.24834e+06	402760	368044	393730	1.57324e+07	1.29442e+07	1.64009e+07	-	-
Lmcn009122	253.217	235.209	254.225	C16H30O2	[M-H]-	(7Z)-Hexadecenoic acid	Lipids	Free fatty acids	2416-19-5	1	44631.6	55139	60121.9	114045	119281	108186	50540.4	127921	97653.5	56461.5	61458.6	61071.6	53735	38147.6	57393.9	49395	57981.4	66075.6	80730	87603	102343	-	-
MWSmce480	142.122	98.0964	141.115	C8H15NO	[M+H]+	Tropine	Alkaloids	Tropan alkaloids	120-29-6	1	8.04021e+06	8.42141e+06	8.12044e+06	9.30159e+06	9.50131e+06	9.55373e+06	6.80817e+06	7.20595e+06	6.45253e+06	1.41305e+06	1.29573e+06	1.46573e+06	358241	369335	399689	856603	920009	924913	3.78761e+06	4.72505e+06	4.72086e+06	C00729	ko00960,ko01100,ko01110
Zmjp003031	611.161	449.107	610.153	C27H30O16	[M+H]+	Orientin-2''-O-galactoside	Flavonoids	Flavones	-	2	771924	718719	692944	2.71046e+06	1.86762e+06	2.32742e+06	499304	471589	488503	9	9	9	9	9	9	9	9	9	483692	569158	618593	-	-
Lmtp002942	535.145	499.123	534.137	C25H26O13	[M+H]+	Apigenin-6,8-di-C-arabinoside	Flavonoids	Flavones	-	2	276770	198444	187441	57877.2	73989.7	61968.9	66035.3	45403.4	36786.7	537449	511613	467421	198991	274388	279240	55736.3	56932.7	70951	155691	198659	173786	-	-
pmp000518	304.108	286.144	303.101	C18H13N3O2	[M+H]+	7-Hydroxyrutaecarpine	Alkaloids	Plumerane	163815-35-8	2	93842.9	88262.9	9	105144	46341.9	94064.4	89349	78706	61895.9	186722	195097	172719	506347	551098	426564	226884	231170	246054	164171	209975	186103	-	-
MWSslk102	155.012	119.036	154.005	C5H3ClN4	[M+H]+	6-Chloropurine	Nucleotides and derivatives	Nucleotides and derivatives	87-42-3	3	64000.3	92304.6	72602.7	76438.2	88959.5	99724.3	61522.8	63414.5	68271.9	75636.2	40988.6	52719.2	90128.4	79494.7	92020.8	73671.4	75536	82419.7	52420.1	66261.8	56191.8	-	-
pmb0503	439.219	147.044	438.211	C20H30N4O7	[M+H]+	N-(4'-O-glycosyl)-p-coumaroyl agmatine	Alkaloids	Phenolamine	-	3	8.18628e+06	9.21343e+06	1.02174e+07	1.52e+07	1.45721e+07	1.63786e+07	1.95594e+07	2.08603e+07	2.19797e+07	4.56814e+06	5.15677e+06	6.21773e+06	4.92688e+06	4.9553e+06	5.44963e+06	5.06979e+06	4.74793e+06	4.69481e+06	7.1982e+06	9.0961e+06	8.83363e+06	-	-
HJAP128	771.234	317.065	770.227	C34H42O20	[M+H]+	Isorhamnetin-3-O-rutinoside-7-O-rhamnoside	Flavonoids	Flavonols	-	3	457638	533327	481630	592206	629414	1.21748e+06	152158	125035	127202	359373	524516	401079	396603	183156	300766	439086	365992	638595	478529	394238	500824	-	-
Wagp001892	267.144	69.0705	266.137	C11H22O7	[M+H]+	(2S,4R)-4-(Beta-D-Glucopyranosyloxy)-2-Pentanol	Others	Others	-	2	529597	585538	621609	581096	816878	920961	709130	800089	610505	336608	292083	312276	183377	184204	150378	182767	172242	180603	381833	486117	460776	-	-
MWSHY0016	449.108	299.056	448.101	C21H20O11	[M+H]+	Luteolin-6-C-glucoside (Isoorientin)	Flavonoids	Flavones	4261-42-1	1	2.9872e+06	4.12938e+06	4.08511e+06	504282	520959	659590	247641	229605	205043	1.26541e+07	1.39418e+07	1.20123e+07	4.0436e+06	3.63234e+06	4.1286e+06	772602	805143	888107	3.45789e+06	3.59027e+06	4.32302e+06	C01821	-
mws1299	449.108	299.05	448.101	C21H20O11	[M+H]+	Luteolin-8-C-glucoside (Orientin)	Flavonoids	Flavones	28608-75-5	2	6.05026e+06	6.42942e+06	6.63031e+06	601136	767962	866994	339917	363940	413447	1.97113e+07	2.03535e+07	2.08844e+07	5.44762e+06	6.88488e+06	6.45101e+06	1.19973e+06	1.51078e+06	1.38085e+06	4.82778e+06	5.99622e+06	6.05412e+06	C10114	-
pme0460	291.086	139.036	290.079	C15H14O6	[M+H]+	Epicatechin	Flavonoids	Flavanols	490-46-0	3	99319.8	116490	62602.3	184217	207564	239447	227279	208137	202184	106520	107745	95082.3	76015.2	105495	52943.4	70023	60282.3	135885	172146	168533	209288	C09727	ko00941,ko01100,ko01110
Zmhn002301	325.093	163.039	326.1	C15H18O8	[M-H]-	p-Coumaric acid-4-O-glucoside	Phenolic acids	Phenolic acids	117405-48-8	3	5.12153e+07	5.47575e+07	5.22757e+07	4.71961e+07	4.87395e+07	4.31454e+07	2.77449e+07	4.17123e+07	3.66964e+07	2.87689e+07	3.90409e+07	9	3.50592e+07	9	4.10842e+07	9	9	9	3.72862e+07	3.62509e+07	4.51609e+07	C06739	-
MWS201442	267.135	120.081	266.127	C13H18N2O4	[M+H]+	Phe-Thr	Amino acids and derivatives	Amino acids and derivatives	-	2	180799	184755	219987	255465	323457	298137	648889	673201	665034	145978	129657	101995	376010	420642	364709	460982	544921	555653	287376	360353	357449	-	-
HJN084	535.114	331.051	536.116	C24H24O14	[M-H]-	Laricitrin-3-O-(6''-acetyl)glucoside	Flavonoids	Flavonols	-	3	25822.7	20918.2	27220.4	10307.5	5164.71	7726.46	7516.15	12694.1	15911.2	584993	617451	674127	421622	525265	458188	631660	588236	700376	289428	257397	329380	-	-
MWSmce338	146.08	70.065	145.074	C6H11NO3	[M+H]+	N-Hydroxypipecolic acid	Alkaloids	Piperidine alkaloids	115819-92-6	3	332911	301599	328394	274353	311607	278406	286036	240857	257394	319320	387778	391192	247534	307852	128072	156461	268382	262054	237404	265971	303753	-	-
Cmbp005948	401.12	163.038	400.116	C21H20O8	[M+H]+	1-O-p-Hydroxycinnamoyl-3-O-caffeoylglycerol	Phenolic acids	Phenolic acids	-	3	638680	771914	824565	338101	368973	295157	204604	186007	246350	947301	882412	1.04902e+06	471617	388897	442653	604300	672720	484852	449674	575715	505294	-	-
Lmhp112042	355.284	263.237	354.277	C21H38O4	[M+H]+	1-Linoleoylglycerol	Lipids	Glycerol ester	2277-28-3	2	278464	321004	388672	70613	79426.4	73867.4	54016.6	52690.5	55464.6	66288.7	87450.2	63746.6	48266.3	54086.9	59855	44973	46401.6	49725	98587.9	122237	100082	-	-
NK10251888	203.15	70.0653	202.143	C8H18N4O2	[M+H]+	NG,NG-Dimethyl-L-arginine	Amino acids and derivatives	Amino acids and derivatives	30315-93-6	1	9.09082e+06	8.87831e+06	9.12328e+06	2.42841e+07	2.31833e+07	2.69997e+07	2.69693e+07	2.55057e+07	2.85201e+07	5.59874e+06	5.17526e+06	5.2526e+06	6.72596e+06	6.51106e+06	6.1022e+06	7.2636e+06	7.25419e+06	7.16721e+06	1.06115e+07	1.30048e+07	1.34732e+07	C03626	-
pme1975	103.004	59	104.06	C3H4O4	[M-H]-	Malonic acid	Organic acids	Organic acids	141-82-2	3	8.66971e+06	8.96131e+06	9.65532e+06	2.50957e+06	3.06143e+06	3.23802e+06	850823	901825	589847	3.38459e+06	3.24928e+06	2.57251e+06	1.35778e+06	1.1377e+06	1.14139e+06	1.16717e+06	1.25289e+06	1.06395e+06	2.24464e+06	2.82031e+06	2.79762e+06	C00383	ko00061,ko00240,ko00410,ko01100,ko01212
Cmsn002383	509.202	179.071	510.21	C25H34O11	[M-H]-	(7S,8S-Threo-3',4,7,9-tetrahydroxy-3-methoxy-8-O-4'-neolignan-9'-O-rhamnoside	Lignans and Coumarins	Lignans	-	3	10693.9	8974.35	4179.03	33818.4	20295.1	20304.7	17333.3	21833.3	23383.2	92384.6	107480	127730	117693	127953	120233	198982	181321	204057	83612.2	71647.8	92122.3	-	-
pme2755	222	144	221.09	C8H15NO6	[M+H]+	N-Acetyl-D-glucosamine	Others	Saccharides	7512-17-6	3	1.31603e+06	1.15094e+06	1.24101e+06	1.936e+06	1.47439e+06	1.17832e+06	1.16719e+06	1.54193e+06	1.73082e+06	1.97606e+06	1.84786e+06	2.18415e+06	1.7831e+06	2.89465e+06	1.71088e+06	1.64553e+06	1.71163e+06	2.0146e+06	2.11744e+06	2.11621e+06	2.61116e+06	C00140	ko00520,ko01100,ko01250,ko02010
MWS1734	153.055	109.065	152.047	C8H8O3	[M+H]+	Anisic acid; 4-Methoxybenzoic acid	Phenolic acids	Phenolic acids	100-09-4	3	61298.7	85560.1	45457.8	10103.7	11873	26828.8	14967.2	34933	27339.1	198952	160639	161574	90113.1	100195	75201.1	117734	92774.5	87177.6	59499.1	74876.8	62250.9	C02519	-
Lmgn002253	695.202	353.088	696.19	C31H36O18	[M-H]-	Syringoylcaffeoylquinic acid-D-glucose	Phenolic acids	Phenolic acids	-	2	2.96204e+06	3.52571e+06	3.16161e+06	72874.7	55928.9	73129.8	95661.7	133711	71196.1	6.63187e+06	7.67578e+06	9.69292e+06	1.557e+06	2.04965e+06	1.93181e+06	959616	566631	738455	2.0977e+06	2.22944e+06	2.6561e+06	-	-
Lmfn004065	433.078	300.029	434.085	C20H18O11	[M-H]-	Morin-3-O-arabinoside	Flavonoids	Flavonols	-	3	211104	197371	168164	5693.25	6543.37	713.556	5150.05	2219.59	966.538	342594	375875	399193	4686.14	14886.5	23145.8	6287.48	5347.52	1143.08	108003	120354	138651	-	-
mws0159	163.04	91	164.047	C9H8O3	[M-H]-	Phenylpyruvic acid	Organic acids	Organic acids	156-06-9	3	99995.8	96331.9	60824.8	151293	140631	92745.3	167527	202229	198315	81440.7	80989.2	142540	85140.1	74697.6	103230	72976.1	61735.1	69373.9	96149.1	106054	123190	C00166	ko00360,ko00400,ko00470,ko00960,ko01100,ko01110,ko01210,ko01230
Lmbn004790	209.082	179.035	210.089	C11H14O4	[M-H]-	Methyl 3-(3-hydroxy-4-methoxyphenyl)propanoate	Phenolic acids	Phenolic acids	129150-61-4	3	9	9	9	16893.1	15336.3	17018.1	9394.99	12916.2	5816.57	17210.7	27173.1	28483.6	70420.5	76481.4	59485.5	13596.7	25486.2	22762.3	21915.6	16991.2	19769.7	-	-
MWS3036	147.03	85.0297	148.037	C5H8O5	[M-H]-	3-Hydroxyglutaric acid	Organic acids	Organic acids	638-18-6	3	65307.3	155908	51304.2	156088	150681	157470	176242	176547	211271	146375	108186	133522	139331	165460	177289	156086	163598	156859	149560	180732	143601	-	-
pme3186	169	79	169.998	C3H7O6P	[M-H]-	DL-Glyceraldehyde-3-phosphate	Organic acids	Organic acids	591-59-3	3	198821	218152	197272	293303	325553	276560	388297	401831	322641	255719	277572	265653	338033	342934	314869	271632	317873	361077	263816	316077	339388	C00661	-
pmb0709	713.156	465.2	712.149	C30H32O20	[M+H]+	Quercetin-7-O-(6''-malonyl)glucosyl-5-O-glucoside	Flavonoids	Flavonols	-	1	1.16868e+07	1.02369e+07	9.77217e+06	5.45622e+06	1.05435e+07	5.03111e+06	920778	720139	782718	138869	150529	176323	31105.2	48157.8	39644.1	3095.04	4437.51	15830.9	2.59462e+06	3.34788e+06	3.02917e+06	-	-
pma0214	479	317.1	478.111	C22H22O12	[M+H]+	6-C-Methylquercetin-3-O-glucoside	Flavonoids	Flavonols	-	3	1.6052e+07	2.30155e+07	2.11067e+07	381165	452287	581506	125170	147501	131638	2.75111e+06	3.55439e+06	3.03971e+06	667842	413680	424713	104940	62184.5	66316.1	5.21269e+06	4.19375e+06	5.32339e+06	-	-
Lmmp000897	611.143	287.054	610.132	C30H26O14	[M+H]+	Gallocatechin-(4α→8)-gallocatechin	Flavonoids	Flavanols	-	2	981595	686307	696214	3.26862e+06	2.74861e+06	2.78253e+06	616487	531284	617636	57703.3	34432.8	30354	47336.3	61965.4	38004.6	10622.5	11133.1	26622.7	499464	612951	638714	-	-
pmb2591	245.093	203.084	246.101	C13H14N2O3	[M-H]-	N-Acetyl-L-Tryptophan	Amino acids and derivatives	Amino acids and derivatives	1218-34-4	3	37276.5	38511.1	32872.5	37336.9	64691.8	35217.4	123186	130515	129261	7554.04	8398.27	13280.8	9813.05	6612.2	3442.09	10060.9	11389	7911.72	43582	44006.8	34822.9	-	-
Hmcp001636	509.128	347.07	508.121	C23H24O13	[M+H]+	Limocitrin-7-O-glucoside	Flavonoids	Flavonols	-	3	141659	216451	166263	156358	276723	332288	355481	387915	293015	238778	174063	181886	336072	280335	365564	343271	193854	362137	268205	279598	338181	-	-
pme2827	239	223	240.245	C16H32O	[M-H]-	Palmitaldehyde	Lipids	Free fatty acids	629-80-1	3	2.79159e+07	2.73218e+07	2.92637e+07	4.91386e+07	4.90302e+07	4.71267e+07	4.70546e+07	4.87522e+07	4.43917e+07	3.99049e+07	3.97145e+07	4.04813e+07	4.6754e+07	4.79176e+07	4.74188e+07	4.71413e+07	4.12051e+07	4.3481e+07	3.20161e+07	3.62003e+07	4.13282e+07	C00517	ko00071
Lmqn008288	299.259	299.256	300.267	C18H36O3	[M-H]-	3-Hydroxyoctadecanoic Acid	Lipids	Free fatty acids	45261-96-9	2	624999	589448	624983	780767	738280	603136	527961	540940	530746	454174	456907	471544	505470	526867	516557	468705	452486	482499	464143	477694	582770	-	-
HJAP024	611.159	593.153	610.154	C27H30O16	[M+H]+	Kaempferol-6,8-di-C-glucoside	Flavonoids	Flavonols	-	3	328115	387151	435574	239857	198243	182569	183244	182467	190953	1.25899e+06	1.11894e+06	1.27975e+06	674356	521956	676737	248781	285531	259962	379896	490159	427362	-	-
pme2529	163.2	101	164.069	C6H12O5	[M-H]-	1,5-Anhydro-D-glucitol	Others	Saccharides	154-58-5	3	173477	148727	200994	73432.2	69117.9	68950.9	49131.6	78698.5	60038	238543	306064	250414	64317.9	74381.9	64750.1	60857.3	69448.3	42978.3	134968	135054	167315	C07326	-
pmn001370	681.24	519.188	682.247	C32H42O16	[M-H]-	Pinoresinol-4,4'-O-di-O-glucoside	Lignans and Coumarins	Lignans	63902-38-5	3	147092	115965	160591	52290	44777.6	43445.4	31676.5	33062.9	39166.8	40800.4	48488.4	47603.5	9333.95	13949.3	9695.29	32121.3	14717.9	39182.1	53061.2	45535.4	58956	-	-
Lmtp004722	333.06	153.018	332.053	C16H12O8	[M+H]+	Mearnsetin	Flavonoids	Flavones	16805-10-0	3	185978	176646	183548	49187.7	53553.3	33137.8	39815	17963.9	33065.6	171586	197030	202710	113774	33977.6	107843	36869.3	183587	44470.4	89076.9	114204	97089.9	-	-
mws0704	140.012	78.9591	141.019	C2H8NO4P	[M-H]-	O-Phosphorylethanolamine	Alkaloids	Alkaloids	1071-23-4	3	100909	92701.1	107263	147827	140517	140952	113478	131262	139546	310192	353688	351113	208299	241663	216204	226202	212980	209019	167682	177521	213172	C00346	ko00563,ko00564,ko00600,ko01100
Hmgn001653	137.024	93.0354	138.032	C7H6O3	[M-H]-	Protocatechualdehyde	Phenolic acids	Phenolic acids	139-85-5	3	483824	346989	342408	141631	160869	107700	76395.7	87471.2	100308	88608	102964	95169.1	168571	174109	188596	92843.9	109730	95993.8	148119	137395	175855	C16700	ko00950
MWSHY0162	627.156	303.058	626.148	C27H30O17	[M+H]+	Quercetin-3-O-sophoroside (Baimaside)	Flavonoids	Flavonols	18609-17-1	3	5.55764e+06	7.99754e+06	6.74574e+06	1.83405e+06	2.704e+06	2.86422e+06	415806	384234	255404	519459	602106	462043	107667	79333	145266	6774.54	2102.9	20127.1	1.93775e+06	1.95972e+06	2.4196e+06	C12667	ko00944,ko01110
mws0567	146.092	87	145.085	C5H11N3O2	[M+H]+	4-Guanidinobutyric acid	Organic acids	Organic acids	463-00-3	3	318707	361245	383618	312021	289898	267860	341904	313556	306143	314193	289250	302639	281311	258616	293481	232671	251393	243541	231324	254221	297761	C01035	ko00330,ko01100
pmn001583	609.146	300.029	610.153	C27H30O16	[M-H]-	Quercetin-3-O-robinobioside	Flavonoids	Flavonols	52525-35-6	2	3.74304e+06	3.72941e+06	3.23045e+06	60508.5	95270.7	67037.7	28341	33039	33020.3	2.48545e+06	2.59301e+06	3.24641e+06	486651	497049	613915	127028	121854	108667	1.02627e+06	1.32483e+06	1.2484e+06	-	-
mws2367	299.114	119	300.121	C14H20O7	[M-H]-	Salidroside	Phenolic acids	Phenolic acids	10338-51-9	3	391332	484651	504000	378956	362372	282456	207985	321185	224986	230270	300429	287770	999820	1.20202e+06	1.22189e+06	978247	1.06166e+06	940160	406928	473655	528170	C06046	ko00350,ko01100
mws0359	241.217	241.218	242.225	C15H30O2	[M-H]-	Pentadecanoic Acid	Lipids	Free fatty acids	1002-84-2	3	872430	947246	867244	1.29337e+06	1.02867e+06	1.02963e+06	921711	1.22374e+06	1.00814e+06	520880	579032	594263	465968	449691	398535	415506	407239	386054	742801	665758	859951	C16537	-
pmp001187	625.255	460.2	624.247	C36H36N2O8	[M+H]+	1-(Dihydroxyphenyl)-N2,N3-bis(4-hydroxyphenethyl)-(5-8)-dimethoxy-1,2dihydronaphthalene-2,3-dicarboxamide	Alkaloids	Phenolamine	-	2	78132.4	60982	59508	489419	497222	614594	729249	747528	692409	61246.7	110894	48007.8	24283.4	62285.9	19021.8	27069.1	46734	35118.8	204657	227308	264151	-	-
Hmgp002036	479.12	317.06	478.112	C22H22O12	[M+H]+	Nepetin-7-O-glucoside(Nepitrin)	Flavonoids	Flavones	569-90-4	1	28558311	2.33565e+07	2.46214e+07	831150	975271	739724	352831	435817	403112	5.41507e+06	4.41213e+06	5.89242e+06	779007	996223	803153	430245	383066	359173	6.79802e+06	8.8241e+06	7.83291e+06	-	-
mws1366	415.322	415.323	416.329	C27H44O3	[M-H]-	Tigogenin	Steroids	Steroidal saponins	77-60-1	2	601666	588654	601711	494521	543898	388047	343856	401383	398876	221474	253235	289229	314857	303572	317517	213614	224453	229904	347396	365496	441438	C08914	-
pmf0293	269.292	209.2	270.292	C18H38O	[M-H]-	1-Octadecanol	Lipids	Free fatty acids	112-92-5	3	46393.6	47374.2	39797.7	43221.8	37662.2	44001.6	42622.7	40672.8	40942.9	36030.9	40087.4	37979.4	37886.2	40799	38163.1	38716.8	45106.3	38986.6	49897.9	42679.5	38669	-	-
MWStz063	170.154	152.144	169.147	C10H19NO	[M+H]+	2-Ethyl-2,6,6-trimethylpiperidin-4-one	Alkaloids	Piperidine alkaloids	133568-79-3	3	57050.8	58398.7	53809	16367.3	58141.6	58875.1	53521.9	70790.9	67263.2	52951.7	39092	47774.3	43936.3	56731.5	64422.4	72023.8	86167.7	75974.9	48902.6	60998.3	49168.9	-	-
MWS3270	166.019	79.9572	167.022	C7H5NO4	[M-H]-	Quinolinic Acid	Alkaloids	Pyridine alkaloids	89-00-9	3	101091	119778	144920	59675.7	59448.9	69544	95064.4	86469	88053.3	32229.6	25586	30874.3	34663.6	28260.2	24330.7	28191.3	35618.1	22734.9	43936.8	57145.7	51528.5	C03722	ko00380,ko00410,ko00760,ko01100,ko01240
Hmhn003067	325.093	119.05	326.1	C15H18O8	[M-H]-	Phenylpropionic acid-O-β-D-glucopyranoside	Phenolic acids	Phenolic acids	-	2	5.73434e+07	5.77453e+07	5.76938e+07	5.75956e+07	5.97863e+07	5.00968e+07	3.81514e+07	4.91434e+07	3.81305e+07	3.5443e+07	4.32259e+07	4.49799e+07	4.05813e+07	4.48936e+07	4.67662e+07	3.98384e+07	3.26415e+07	222794	4.82445e+07	4.16658e+07	5.42047e+07	-	-
Hmhp005160	331.072	316.05	330.074	C17H14O7	[M+H]+	Rehderianin I	Flavonoids	Flavonols	90965-30-3	3	11880.2	9620.85	6886.47	16216.6	16757.1	21455.1	27595.1	28046.7	22121.2	21896.7	49100.6	42566.1	9	9	9	1448.19	1923.72	892.278	13624.8	17575.2	14951	-	-
pme0271	115.004	71	116.011	C4H4O4	[M-H]-	Maleic acid	Organic acids	Organic acids	110-16-7	3	297991	423352	476688	188672	283711	204742	144360	92391.5	113136	469117	414993	548764	227903	272817	231966	134650	188581	189555	191069	237172	189990	C01384	ko00350,ko00650,ko00760,ko01100
mws0376	115.004	71	116.011	C4H4O4	[M-H]-	Fumaric acid	Organic acids	Organic acids	110-17-8	3	297991	423352	476688	188672	283711	204742	144360	92391.5	113136	469117	414993	548764	227903	272817	231966	134650	188581	189555	191069	237172	189990	C00122	ko00020,ko00190,ko00220,ko00250,ko00350,ko00360,ko00620,ko00650,ko00760,ko01100,ko01110,ko01200
pme0534	195.051	75.0095	196.058	C6H12O7	[M-H]-	Gluconic acid	Others	Saccharides	526-95-4	3	1.94964e+06	550392	2.26136e+06	1.05019e+06	1.00882e+06	1.0849e+06	1.36625e+06	1.31866e+06	1.3401e+06	1.92361e+06	1.67509e+06	1.82327e+06	2.36366e+06	2.29062e+06	2.17986e+06	2.28295e+06	2.05941e+06	2.14027e+06	1.24625e+06	1.49395e+06	1.61965e+06	C00257	ko00030,ko01100,ko01110,ko01200
Hmtn001358	310.094	148.04	311.101	C14H17NO7	[M-H]-	2-(D-Glucosyloxy)-4-hydroxybenzeneacetonitrile	Alkaloids	Phenolamine	-	3	1.1656e+06	1.1179e+06	1.17792e+06	893728	908071	746111	136269	153432	120980	8651.14	14128	17723.7	5051.74	2324.84	2067.98	5922.84	7050.04	7656.14	394703	433971	509622	-	-
pmb0501	131.129	114.103	130.122	C5H14N4	[M+H]+	Agmatine	Alkaloids	Alkaloids	306-60-5	3	4.7037e+06	4.78035e+06	4.98067e+06	783581	690224	799716	664149	705529	765426	5.1778e+06	5.74766e+06	3.71027e+06	2.05379e+06	1.25634e+06	1.5259e+06	838351	1.19125e+06	792343	1.28292e+06	1.59848e+06	1.64721e+06	C00179	ko00330,ko01100
mws1454	477.14	315	478.147	C23H26O11	[M-H]-	Persicoside	Flavonoids	Flavanones	28978-03-2	2	167244	195791	185674	177075	167221	181241	19060.4	33878	19614.8	9603.62	10862.9	10945.4	20729.5	18121	14784.1	11436.6	8244.86	7191.62	68141.3	53822.5	68310.4	-	-
pmp000966	144.102	84.1	143.095	C7H13NO2	[M+H]+	Stachydrine	Alkaloids	Pyrrole alkaloids	471-87-4	2	5.44721e+07	5.9253e+07	5.64104e+07	4.90236e+07	5.2267e+07	5.29736e+07	6.0697e+07	6.06481e+07	6.1703e+07	6.6959e+06	7.05703e+06	7.13264e+06	8.23061e+06	8.37126e+06	8.44094e+06	8.95552e+06	9.31233e+06	9.15578e+06	2.87955e+07	3.63851e+07	3.6619e+07	C10172	-
mws1361	449.109	303.05	450.116	C21H22O11	[M-H]-	Taxifolin-3-O-rhamnoside (Astilbin)	Flavonoids	Flavanonols	29838-67-3	3	44961.7	33995.4	1884.37	1534.08	4560.64	825.972	1609.61	564.441	3787.27	4.022e+06	4.88492e+06	5.25664e+06	1.41948e+06	1.29913e+06	1.56498e+06	273951	276414	290888	1.35056e+06	1.41708e+06	1.71876e+06	C17449	-
Lmtp004688	706.453	706.452	705.445	C39H63O10N	[M+H]+	β-Chaconine	Alkaloids	Steroid alkaloids	472-51-5	3	192939	174171	158588	414664	366555	487302	306905	320269	326135	1.02127e+06	1.35523e+06	1.20048e+06	1.75004e+06	1.83348e+06	1.88415e+06	1.15785e+06	866297	1.046e+06	621136	716938	809053	-	-
pmn001497	575.349	279.2	516.335	C33H44N2O3	[M+CH3COOH-H]-	Dendrocrepine	Alkaloids	Alkaloids	51020-39-4	1	4.39649e+06	4.01663e+06	3.9681e+06	7.6968e+06	8.20829e+06	6.29416e+06	5.23088e+06	7.72371e+06	5.89767e+06	2.85452e+06	3.1997e+06	3.42609e+06	1.71881e+07	1.79394e+07	1.68469e+07	2.39835e+07	2.17379e+07	2.43255e+07	1.06772e+07	8.92419e+06	1.16158e+07	-	-
mws1526	359.134	197	358.126	C16H22O9	[M+H]+	Sweroside	Terpenoids	Monoterpenoids	14215-86-2	2	527863	433263	445748	1.65621e+06	1.45376e+06	1.11054e+06	2.16196e+06	2.23997e+06	2.67838e+06	1.7451e+06	1.82063e+06	1.72111e+06	2.72825e+06	3.166e+06	3.15211e+06	2.86122e+06	4.01328e+06	3.30705e+06	1.46832e+06	1.79557e+06	1.90471e+06	C17071	-
pmn001367	315.072	153.017	316.079	C13H16O9	[M-H]-	Protocatechuic acid-4-O-glucoside	Phenolic acids	Phenolic acids	-	2	370576	359917	382654	9	607584	540496	984049	1.29178e+06	1.15578e+06	388568	431888	421001	348053	376750	365827	326174	349875	329484	401497	501824	516252	-	-
pmp000411	565.155	433.1	564.148	C26H28O14	[M+H]+	Genistein-8-C-apiosyl(1→6)glucoside	Flavonoids	Isoflavones	-	3	1.69977e+06	1.71397e+06	1.74686e+06	328941	349847	294661	337065	373415	316652	675039	749537	691654	186840	193034	185742	67305.8	77957.7	70633.6	473605	592034	609784	-	-
Lmmp003091	611.16	303.05	610.153	C27H30O16	[M+H]+	Quercetin-3-O-(4''-O-glucosyl)rhamnoside	Flavonoids	Flavonols	59262-54-3	3	1.90373e+07	1.36316e+07	1.39527e+07	443774	405685	416618	124062	117445	117797	9.26219e+06	9.19382e+06	1.09897e+07	1.39101e+06	1.77528e+06	1.56514e+06	263895	371978	253865	4.31338e+06	5.63906e+06	5.00956e+06	C17563	-
Rfmb087	311.223	293.213	312.23	C18H32O4	[M-H]-	9-Hydroxy-13-oxo-10-octadecenoic Acid	Lipids	Free fatty acids	-	3	325340	333080	314691	116960	111978	93166	91443.8	130550	95487.1	32875.6	40650.2	42133.9	49601.9	47176.7	50650.5	23778.2	24220.4	32469.6	102775	101661	127803	-	-
Lmbn000198	133.014	71.0139	134.022	C4H6O5	[M-H]-	3-Dehydro-L-Threonic Acid	Others	Saccharides	-	1	6.5162e+07	6.43389e+07	7.18121e+07	4.43061e+07	4.3243e+07	4.31987e+07	1.61512e+07	1.58045e+07	1.60287e+07	7.90237e+07	8.48238e+07	8.62509e+07	4.67282e+07	4.9245e+07	4.97823e+07	2.93188e+07	2.94349e+07	3.12666e+07	3.35068e+07	4.34145e+07	4.16394e+07	C03064	ko00053,ko01100
MWS1882	132.03	88.0403	133.037	C4H7NO4	[M-H]-	Iminodiacetic acid	Organic acids	Organic acids	142-73-4	3	302365	278127	252708	2.04899e+06	2.02208e+06	2.04231e+06	1.89395e+06	1.98435e+06	1.91406e+06	1.30259e+06	1.39725e+06	1.69208e+06	2.09214e+06	1.75509e+06	2.16942e+06	2.79884e+06	2.71294e+06	3.04239e+06	1.44597e+06	1.80433e+06	1.86999e+06	C19911	-
MWSmce690	175.025	59.0137	176.032	C6H8O6	[M-H]-	Erythorbic Acid; Isoascorbic Acid	Others	Vitamin	89-65-6	2	97097.3	143493	121657	3.20523e+06	3.62094e+06	2.72648e+06	3.19229e+06	4.60792e+06	2.86131e+06	527038	1.01732e+06	1.18967e+06	1.19325e+07	1.09836e+07	1.20633e+07	1.01748e+07	9.28345e+06	1.16154e+07	3.06336e+06	3.11784e+06	3.86554e+06	-	-
Lmwn102817	501.176	457.186	502.184	C26H30O10	[M-H]-	Glaucin A	Steroids	Steroid	-	3	91164.8	92519	87383.7	214198	208270	132709	82935.8	156465	138658	14958	23613.4	18968.2	17001.4	19471.9	20223.9	57073.8	52632.5	55399.3	94980.1	77637.2	101224	-	-
pme3961	252.109	136	251.102	C10H13N5O3	[M+H]+	2'-Deoxyadenosine	Nucleotides and derivatives	Nucleotides and derivatives	958-09-8	2	2.38113e+06	2.24566e+06	2.14576e+06	1.01791e+06	979138	1.07218e+06	721860	708912	739972	1.02776e+06	965039	1.06413e+06	731848	728964	715390	474069	440561	467322	851265	1.05065e+06	1.10724e+06	C00559	ko00230,ko01100,ko01232,ko02010
Zmhn001036	433.114	271.062	434.121	C21H22O10	[M-H]-	Choerospondin	Flavonoids	Flavanones	81202-36-0	1	3.74575e+06	4.08718e+06	3.97587e+06	899170	803393	749958	213108	265805	225323	1.28395e+07	1.43867e+07	1.42886e+07	1.92633e+06	2.03171e+06	2.48345e+06	743175	823511	865085	2.99061e+06	3.24737e+06	3.86925e+06	-	-
Zmhp003716	611.162	303.051	610.153	C27H30O16	[M+H]+	Rhodionidin	Flavonoids	Flavonols	-	2	152809	173733	169959	4375.74	2505	7505	5346.57	5418.04	3569.45	1.13824e+07	1.3598e+07	1.55337e+07	1.37117e+06	1.52552e+06	1.71154e+06	525917	510420	506990	2.12849e+06	2.78743e+06	2.55173e+06	-	-
pmp000575	447.129	285.18	446.121	C22H22O10	[M+H]+	Acacetin-7-O-glucoside (Tilianin)	Flavonoids	Flavones	4291-60-5	3	84366.8	235832	80611.3	213199	231475	203642	189907	206261	173155	1.79006e+06	1.45381e+06	1.60771e+06	1.14491e+06	1.11939e+06	1.28179e+06	1.11188e+06	1.2416e+06	1.15896e+06	680923	789331	892387	-	-
Lmlp006175	435.129	273.089	434.121	C21H22O10	[M+H]+	Isosalipurposide (Phlorizin Chalcone)	Flavonoids	Chalcones	4547-85-7	3	1.73865e+07	1.58805e+07	1.55687e+07	604196	720318	604618	768418	541038	668831	4.75959e+06	4.74199e+06	7.54722e+06	2.67901e+06	2.88844e+06	3.14086e+06	1.47517e+06	1.76722e+06	1.82146e+06	6.76428e+06	5.92667e+06	5.16513e+06	C16406	ko00941
Cmyp003257	387.2	225.145	386.194	C19H30O8	[M+H]+	Icariside B1	Others	Ketone compounds	109062-00-2	3	57416.8	95200.5	62042.8	180399	198170	200416	193787	229385	199817	9	9	9	100928	53313.6	59729.3	88350	290101	338514	222960	210752	170914	-	-
MWS80006	311.223	293.214	312.23	C18H32O4	[M-H]-	9-Hydroperoxy-9Z,11E-Octadecadienoic Acid	Lipids	Free fatty acids	-	2	41966.4	46968.5	44857.5	127506	142711	114465	94283	136191	100450	7440.65	17005.4	12695	11446.7	15717.9	14678.3	11404.3	8264.44	11901.2	52915.8	46683.9	61160.2	-	-
MWS0552	239.202	223.026	240.209	C15H28O2	[M-H]-	Cis-10-Pentadecenoic Acid(C15: 1)	Lipids	Free fatty acids	84743-29-3	2	1.1725e+06	522916	731594	606281	1.21478e+06	821925	910531	849171	1.76188e+06	941365	1.06114e+06	1.04519e+06	942891	957811	908073	969706	1.54278e+06	1.28782e+06	1.00453e+06	981201	1.24561e+06	-	-
Lmbn005369	295.228	195.141	296.235	C18H32O3	[M-H]-	13(S)-HODE;13(S)-Hydroxyoctadeca-9Z,11E-dienoic acid	Lipids	Free fatty acids	10219-69-9	2	450165	421093	426799	235696	208926	165220	247986	359910	318090	34900	38514.9	40325.5	40978.7	50046.9	44434.5	50565.9	46744	61850.4	178960	173199	220835	C14762	ko00591
Hmlp004673	1101.53	309.12	1100.53	C50H84O26	[M+H]+	Capsianoside III	Terpenoids	Ditepenoids	121924-05-8	2	459373	434007	330557	95564.8	218357	118290	116440	81223.5	106118	22644.7	6758.25	105161	24896.3	21596.5	26088.7	30759.1	10584.3	13934.3	153254	201464	176136	-	-
HJN016	623.239	460.177	624.247	C36H36N2O8	[M-H]-	Cannabisin D	Alkaloids	Alkaloids	-	3	26879	20530.7	23878.3	487693	432717	469099	590947	882877	784322	52571.1	89523.2	34045	78542.1	105446	69152.8	82506	104683	92135.7	175239	183924	225149	C17908	-
Zmmp004274	224.163	124.112	223.157	C13H21NO2	[M+H]+	Tigloidine	Alkaloids	Tropan alkaloids	495-83-0	3	195655	213562	235389	169529	169153	160034	345130	354777	343938	159776	126036	132362	250313	268035	234657	170346	139925	156573	174705	229887	200209	C10868	-
Lmyn005812	675.36	397.136	676.367	C33H56O14	[M-H]-	Gingerglycolipid A	Lipids	Glycerol ester	145937-22-0	2	1.03108e+06	890260	664003	1.39695e+06	1.66715e+06	1.29356e+06	1.95038e+06	2.45057e+06	2.62854e+06	423821	545946	493848	1.53732e+06	2.11869e+06	1.80697e+06	3.99991e+06	3.59781e+06	4.09257e+06	1.74901e+06	1.62182e+06	2.10434e+06	-	-
Hmln007772	293.176	221.156	294.183	C17H26O4	[M-H]-	Nordihydrocapsiate	Phenolic acids	Phenolic acids	220012-53-3	2	454595	410394	433881	701564	620290	616790	662280	754666	505939	504747	588360	622095	682181	816651	647241	773839	521351	496126	383645	461950	505472	-	-
Hmcp001618	743.201	449.1	742.195	C32H38O20	[M+H]+	Quercetin-3-O-(2''-O-Xylosyl)rutinoside	Flavonoids	Flavonols	129235-39-8	2	2.70798e+06	2.08021e+06	2.11494e+06	261110	307340	240036	65627.8	45637.2	54395.4	221869	255117	270955	36264.7	34354.5	24308	9	9	9	454434	599563	540606	C10175	ko00944
Cmmn005231	391.138	59.014	392.147	C20H24O8	[M-H]-	Massoniresinol; Vladinol A	Lignans and Coumarins	Lignans	96087-10-4	2	1.77611e+06	2.33699e+06	2.18695e+06	506791	472924	381631	988344	1.28614e+06	335696	7.36586e+06	6.58188e+06	6.89418e+06	5.85603e+06	6.35909e+06	6.00834e+06	5.61614e+06	6.00723e+06	6.53507e+06	4.24117e+06	4.43625e+06	5.4472e+06	-	-
MWSmce203	341.117	73.0319	342.116	C12H22O11	[M-H]-	D-Cellobiose	Others	Saccharides	528-50-7	3	143440	142175	83435.7	34924.7	37595	43348.1	70506.7	59223.8	67633.2	60058.2	35329.6	37779.2	54416.7	86797.2	66026.2	76459.2	76960.1	84250.7	78345.3	59414.2	68454.9	-	-
mws4002	154.086	137	153.079	C8H11NO2	[M+H]+	Dopamine	Alkaloids	Phenolamine	51-61-6	3	241654	224979	252335	346711	413071	484262	505392	530400	618179	173296	176276	173924	145048	121642	126001	102679	106218	110493	215734	285042	257793	C03758	ko00350,ko00950,ko00965,ko01100,ko01110
MWSmce040	153.05	65.0376	152.047	C8H8O3	[M+H]+	Isovanillin	Phenolic acids	Phenolic acids	621-59-0	3	100243	90401	96389.5	99799	134713	104477	139562	122497	98736.4	76528.5	49882.1	55812.2	27281.7	34340.1	26885.3	30052.5	38748.5	28656.9	53371.3	49389.5	64257.7	-	-
Lmsp004301	451.123	289.071	450.116	C21H22O11	[M+H]+	3',5,5',7-Tetrahydroxyflavanone-7-O-glucoside	Flavonoids	Flavanones	-	3	969797	1.16813e+06	1.08782e+06	60368.6	104955	87534.6	79572.9	114362	115053	4.82357e+06	4.12453e+06	4.78861e+06	1.94521e+06	3.40714e+06	2.77783e+06	193474	256238	227331	1.22417e+06	1.60734e+06	1.5231e+06	-	-
pmp000596	627.156	465.1	626.148	C27H30O17	[M+H]+	Quercetin-3-O-(2''-O-galactosyl)glucoside	Flavonoids	Flavonols	56782-99-1	2	413132	433536	323532	104816	35585.3	68936.2	19768.2	31414.7	31072.5	38853.2	42433.6	36959.2	31226.2	9966.8	26657.3	25928.2	36298.1	19504.8	97282.3	119648	92930.4	-	-
Lmhp009773	515.322	261.221	514.314	C27H46O9	[M+H]+	1-α-Linolenoyl-glycerol-3-O-glucoside	Lipids	Glycerol ester	-	2	40455.8	43516	54972.5	21910.3	27165.9	29129.1	31452.6	36723.9	27553.4	21203.4	19296.8	19971.5	47921.2	49889.6	56363.9	78897.6	76843.7	70281.4	41855.4	53838.8	53927.2	-	-
HJAP012	419.097	383.07	418.09	C20H18O10	[M+H]+	Luteolin-8-C-arabinoside	Flavonoids	Flavones	-	2	27999	25330.4	53198.8	128370	158368	162984	92954.2	108044	117764	2.24305e+06	2.36014e+06	1.93811e+06	1.8665e+06	1.43382e+06	1.88998e+06	1.66722e+06	1.59221e+06	1.6963e+06	683814	728418	887119	-	-
pmp001287	120.081	103.055	119.073	C8H9N	[M+H]+	N-Benzylmethylene isomethylamine	Alkaloids	Alkaloids	-	1	1.16956e+06	1.04546e+06	1.14903e+06	1.0483e+07	1.14002e+07	1.23346e+07	9.51147e+06	9.40662e+06	8.72184e+06	1.26249e+07	1.12138e+07	1.2525e+07	1.01138e+07	8.45642e+06	1.01441e+07	1.22337e+07	1.47292e+07	1.35375e+07	6.67134e+06	8.7802e+06	8.30983e+06	-	-
pmp000194	519.113	271.05	518.106	C24H22O13	[M+H]+	6''-O-Malonylgenistin	Flavonoids	Isoflavones	51011-05-3	2	3.15536e+07	3.20986e+07	3.06491e+07	229380	189824	231092	107620	93472	67548.8	197077	167942	198396	8271.37	5314.17	13664	2330.72	955.98	5421.54	5.23491e+06	6.69943e+06	6.7903e+06	C16192	ko00943
pmb2620	207.066	133.1	208.074	C11H12O4	[M-H]-	3,4-Dimethoxycinnamic acid	Phenolic acids	Phenolic acids	2316-26-9	3	7221.77	9527.06	9066.19	29627.8	35945.6	31210.1	81848.4	98730.4	100956	9340.72	12191.5	8837.46	29012.7	26289.6	27272.2	33487.3	36165	41017.4	49516.6	50612.2	63221.1	-	-
mws2108	353.088	191.05	354.095	C16H18O9	[M-H]-	Cryptochlorogenic acid (4-O-Caffeoylquinic acid)	Phenolic acids	Phenolic acids	905-99-7	2	2.33938e+07	2.33581e+07	1.85411e+07	510923	581269	622004	646773	1.0955e+06	652839	5.09666e+07	7.58396e+07	7.26853e+07	17613434	2.06052e+07	1.88705e+07	8.41574e+06	5.08808e+06	6.53034e+06	2.03964e+07	2.08784e+07	2.60732e+07	-	-
pmp001214	310.16	251.09	310.147	C16H24NO5+	[M]+	Sinapine	Alkaloids	Phenolamine	18696-26-9	2	422998	428490	470139	65879.4	47443.4	38643	233568	194977	213124	1.2213e+06	1.07018e+06	1.22054e+06	241010	206672	209390	1.40905e+06	1.44903e+06	1.50055e+06	464399	500803	605842	C00933	ko00940,ko01110
Lmmn002164	131.035	87.0452	132.042	C5H8O4	[M-H]-	Monomethyl succinate	Organic acids	Organic acids	3878-55-5	3	117180	131218	129520	112690	103162	104186	69902.5	81869.8	77733.6	247780	271921	277248	188430	177595	182635	207977	177573	213687	136452	162577	181149	-	-
MWSmce692	277.218	59.0143	278.225	C18H30O2	[M-H]-	γ-Linolenic Acid	Lipids	Free fatty acids	506-26-3	1	321390	308560	341468	622641	595442	558828	615634	761711	683534	198113	232876	222230	566906	601251	595993	826025	796641	800472	475512	495748	612881	C06426	ko00591,ko01040,ko01100
Lmpp003789	595.145	287.055	595.145	C30H27O13+	[M]+	Cyanidin-3-O-(6''-O-p-Coumaroyl)glucoside	Flavonoids	Anthocyanidins	-	3	9.22053e+06	6.49627e+06	6.51795e+06	438188	267902	327632	183333	142187	198718	174677	204658	253749	118006	123921	129917	258805	317270	321178	1.13785e+06	1.51166e+06	1.32837e+06	C12095	ko00942,ko01110
pmf0297	297.324	183.1	298.324	C20H42O	[M-H]-	1-Eicosanol	Lipids	Free fatty acids	629-96-9	3	544066	544593	529369	287883	327724	266387	53924.5	88015.1	68431.1	32960.9	41593.4	47506.9	41356.3	43694.4	44474	14922.7	11124.4	14932.3	179224	147872	196395	-	-
Lmmp001410	253.155	165.054	252.147	C13H20N2O3	[M+H]+	Dihydrocaffeoylputrescine	Alkaloids	Phenolamine	-	2	3.90413e+06	2.74109e+06	3.26941e+06	2.39185e+06	2.48815e+06	2.49135e+06	3.95586e+06	4.18582e+06	4.07975e+06	2.47962e+06	2.31913e+06	2.52143e+06	2.31863e+06	2.34585e+06	2.62781e+06	1.63048e+06	1.6005e+06	1.68596e+06	2.09166e+06	2.63943e+06	2.74831e+06	-	-
Qmyp101414	313.237	109.102	312.23	C18H32O4	[M+H]+	Septemlobin D	Terpenoids	Sesquiterpenoids	-	2	244270	192795	235996	85528.2	64767.6	74374.5	44507.6	53852.4	49298.2	29719	31408.5	23245	17567.2	16260.6	24434.7	10794.5	16764.3	20385.9	95120.2	104575	125032	-	-
pme2679	132	86	131.095	C6H13NO2	[M+H]+	L-Allo-isoleucine	Amino acids and derivatives	Amino acids and derivatives	1509-34-8	3	604704	590937	568132	6.08227e+06	6.33395e+06	7.20833e+06	5.08824e+06	4.8307e+06	5.44119e+06	6.15784e+06	6.48049e+06	6.22391e+06	6.12615e+06	5.99613e+06	5.45723e+06	6.37782e+06	5.70271e+06	5.87231e+06	4.18037e+06	5.04454e+06	5.55897e+06	C21096	-
Wbmp004936	373.117	135.116	372.215	C19H32O7	[M+H]+	Blumenol C glucoside; Byzantionoside B	Terpenoids	Terpene	-	2	241022	268943	291661	595665	738179	877470	939203	1.00489e+06	909890	2.69527e+06	2.80456e+06	2.67123e+06	3.40285e+06	2.26219e+06	2.28608e+06	3.8415e+06	3.51018e+06	3.0555e+06	1.54088e+06	1.63467e+06	2.0026e+06	-	-
Hagn003556	387.165	207.101	388.095	C23H16O6	[M-H]-	7-Benzyloxy-5-hydroxy-3',4'-methylenedioxyflavonoid	Flavonoids	Flavones	-	2	56509.9	83043.5	71707.8	108090	81788	85704.5	385293	554366	339891	88807.2	129538	144840	113554	148775	104404	333327	336945	365169	172766	179934	222990	-	-
Lskp211422	659.363	335.26	658.356	C33H54O13	[M+H]+	sileneoside C	Steroids	Steroid	-	3	51355.7	57235.5	48350.9	75284.9	81683	76908.2	135470	134847	128776	23244.3	21936.2	23425.3	106679	91384.3	114984	216167	204356	205804	98737.7	110076	82600.4	-	-
Zmhn001358	299.077	137.025	300.084	C13H16O8	[M-H]-	4-O-Glucosyl-4-hydroxybenzoic acid	Phenolic acids	Phenolic acids	-	2	1.98909e+06	2.02329e+06	2.02455e+06	1.43326e+06	1.1843e+06	1.36068e+06	960445	1.23997e+06	1.21757e+06	831964	1.18754e+06	1.28314e+06	4.9419e+06	4.72277e+06	4.89686e+06	4.3827e+06	4.75018e+06	4.79085e+06	1.87455e+06	2.03589e+06	2.45922e+06	-	-
Wafp003258	474.176	177.054	473.169	C24H27NO9	[M+H]+	N-Feruloylphenylacetamide glucoside	Alkaloids	Phenolamine	-	1	278193	451087	296905	102053	102746	114295	1.29556e+06	1.33977e+06	1.10884e+06	234096	275716	166087	16517.4	10118.7	8946.23	34778.8	29236.7	33171.6	268447	348027	347200	-	-
MWSHY0009	301.071	286.048	300.063	C16H12O6	[M+H]+	Diosmetin (5,7,3'-Trihydroxy-4'-methoxyflavone)	Flavonoids	Flavones	520-34-3	3	10135.6	11335.8	9889.57	14059	25212.9	24331.4	13939.6	13422.3	17412.4	9	9	9	9	9	9	9	9	9	5469.62	7290.24	6570.15	C10038	-
mws0263	128.035	82.0298	129.043	C5H7NO3	[M-H]-	5-Oxo-L-Proline	Amino acids and derivatives	Amino acids and derivatives	98-79-3	3	3142.23	3441.05	3854.02	73212.1	78571.3	101181	44488.2	42151.5	49802.3	23769.2	18848.4	21706.5	14474.4	18006.6	11747.9	34798.5	30718.2	41119.1	27180.1	34272.8	35871.3	C01879	ko00480,ko01100
pmb0168	700.491	184.4	699.484	C38H70NO8P	[M+H]+	PC 16:1/14:1	Lipids	PC	-	3	405556	368994	357576	100224	103874	117541	102955	118146	86074.6	488365	425052	427943	84077	87111.2	84595.6	67227.1	54592.2	56418.2	100764	124996	133808	-	-
MWSmce608	148.096	74.024	147.089	C6H13NO3	[M+H]+	4-Hydroxy-L-Isoleucine	Amino acids and derivatives	Amino acids and derivatives	781658-23-9	3	96788.3	112511	126078	218079	165988	207771	124183	204920	164465	156155	132335	141553	107136	97918.1	151251	157897	116260	110354	134755	150025	178734	-	-
Lmjp002906	479.118	317.065	478.111	C22H22O12	[M+H]+	Rhamnetin-3-O-Glucoside	Flavonoids	Flavonols	27875-34-9	1	2.64948e+07	2.10079e+07	2.33416e+07	853666	824107	627116	344001	382037	472114	4.83437e+06	4.49234e+06	5.43465e+06	721509	933651	877793	143919	161227	83484.2	6.01521e+06	8.05785e+06	7.12873e+06	-	-
mws1489	283.264	283.265	284.272	C18H36O2	[M-H]-	Stearic Acid	Lipids	Free fatty acids	57-11-4	2	5.92097e+07	7.74286e+07	6.52521e+07	1.40765e+08	8.80915e+07	7.78959e+07	1.32617e+08	1.15711e+08	1.29228e+08	1.25323e+08	8.59578e+07	101708816	1.0242e+08	1.00737e+08	1.01219e+08	1.01477e+08	9.79113e+07	7.92827e+07	3.75224e+07	4.9235e+07	4.8345e+07	C01530	ko00061,ko01040,ko01100
mws1038	277.123	146	278.13	C11H22N2O4S	[M-H]-	Pantetheine	Alkaloids	Alkaloids	496-65-1	2	6836.77	13762.9	18237.8	165050	152464	157229	117090	178481	138774	480110	622899	590981	561669	553055	543399	326799	357277	359684	245109	252769	316800	C00831	ko00770,ko01100,ko01110
pma0760	565	317	564.111	C25H24O15	[M+H]+	3'-O-Methyltricetin-7-O-(6''-malonyl)glucoside	Flavonoids	Flavones	-	3	3.32089e+07	3.2283e+07	3.31224e+07	1.22906e+06	1.99981e+06	1.51277e+06	583601	496953	451953	7.97797e+06	1.07531e+07	9.41671e+06	3.09273e+06	3.93362e+06	3.72094e+06	1.20268e+06	1.27817e+06	1.14327e+06	9.82947e+06	1.3143e+07	1.21189e+07	-	-
mws0255	112.05	95	111.043	C4H5N3O	[M+H]+	Cytosine	Nucleotides and derivatives	Nucleotides and derivatives	71-30-7	3	123652	192506	141183	136241	203487	173986	144884	115672	142057	123751	109602	116516	115317	83290.3	109093	130720	116607	95196.9	93398.5	123534	118999	C00380	ko00240,ko01100,ko01232
Lmcp003402	479.118	317.061	478.111	C22H22O12	[M+H]+	Tamarixetin-3-O-glucoside (Tamarixin)	Flavonoids	Flavonols	27542-39-8	3	9	9	9	68909.4	59902.3	60072.4	62966	52715.2	101195	361654	239935	234898	260165	178704	103996	228816	99869.7	157519	70803.8	69047.4	89085.1	-	-
mws2523	421.075	241.1	422.083	C12H23O14P	[M-H]-	Trehalose 6-phosphate	Others	Saccharides	4484-88-2	2	115627	36809.7	31075.6	61347.5	64920.3	41316.3	56824.3	111897	91927.6	50790.8	61182.4	79307	91321.4	84607.2	99173.7	95720	82556.1	136668	49640.2	53218.4	65239.5	C00689	ko00500,ko01100,ko01110
mws0913	447.093	285.041	448.101	C21H20O11	[M-H]-	Kaempferol-3-O-galactoside (Trifolin)	Flavonoids	Flavonols	23627-87-4	3	4.49652e+06	4.55882e+06	4.72352e+06	229235	306283	190800	69700.8	73133.5	83391.6	99460.7	93256.6	106382	59999.1	64566.8	76999.6	13842.8	24524	51500.5	877975	1.10567e+06	1.16964e+06	C12626	ko00944,ko01110
Hmln000297	179.055	59.01	180.063	C6H12O6	[M-H]-	Inositol	Others	Saccharides	87-89-8	1	4.39541e+07	4.18014e+07	4.25849e+07	4.36049e+07	4.15076e+07	4.33405e+07	4.48717e+07	4.42131e+07	4.67081e+07	4.87305e+07	8.20282e+07	4.27017e+07	3.73848e+07	4.24446e+07	3.82126e+07	3.57443e+07	3.90373e+07	3.62373e+07	3.40135e+07	4.21053e+07	4.55424e+07	C00137	ko00052,ko00053,ko00562,ko01100,ko01110,ko01250,ko02010,ko04070
Lmbn009444	297.245	183.14	298.251	C18H34O3	[M-H]-	Ricinoleic acid	Lipids	Free fatty acids	141-22-0	2	476328	453222	459035	275729	270663	216752	51554.9	78726.3	54268.1	27462	38831.7	40485.6	31579.7	41680.5	38912.3	13685.9	10986.8	15476.4	150988	127486	171235	C08365	-
Hmbp001276	169.05	65.03	168.042	C8H8O4	[M+H]+	Gallacetophenone	Phenolic acids	Phenolic acids	528-21-2	1	457682	526602	437189	3.85997e+06	5.38137e+06	5.46242e+06	7.24102e+06	8.31416e+06	6.37385e+06	2.89978e+06	2.56873e+06	2.27863e+06	1.25224e+06	1.49753e+06	1.46882e+06	1.29721e+06	1.85004e+06	1.57944e+06	2.76843e+06	3.33075e+06	2.51044e+06	-	-
Lmbn003970	329.233	211.136	330.241	C18H34O5	[M-H]-	9,12,13-TriHOME; 9(S),12(S),13(S)-Trihydroxy-10(E)-octadecenoic acid	Lipids	Free fatty acids	97134-11-7	2	57851.1	59591.6	59622	8674.2	6958.63	6611.74	5390.53	7284.11	5159.13	1757.2	1609.62	1118.5	2774.8	2832.31	2423.7	2671.09	1646.3	1675.92	14954	20137.1	17762.2	C14833	ko00591
pme1292	167.1	123.04	168.042	C8H8O4	[M-H]-	Homogentisic acid	Phenolic acids	Phenolic acids	451-13-8	3	1.54729e+06	1.51651e+06	1.45827e+06	1.71504e+06	1.75146e+06	1.45015e+06	382952	417206	405092	921618	1.12457e+06	1.2883e+06	336364	356463	313216	158354	145075	186197	714444	729643	923300	C00544	ko00130,ko00350,ko01100,ko01240
pme2890	269.062	136	268.055	C8H16N2O4S2	[M+H]+	L-Homocystine	Amino acids and derivatives	Amino acids and derivatives	626-72-2	3	372545	445961	320520	204161	163177	206732	218060	33539.4	208506	131954	131088	32945.5	94747.2	93876	68895.3	94621.4	92344.1	99452.7	134442	151852	179932	C01817	ko00270
mws1336	138.055	120	137.048	C7H7NO2	[M+H]+	4-Aminobenzoic acid	Phenolic acids	Phenolic acids	150-13-0	3	2.6619e+06	2.37683e+06	2.4375e+06	112148	76383.4	113750	53840.1	68753	45893.9	96435.8	131616	119251	36109.9	46292.8	36883	59983.1	45443.7	76133.7	111739	149318	142320	C00568	ko00790,ko01100,ko01240
Zbzn008048	293.176	221.153	294.183	C17H26O4	[M-H]-	Embelin	Quinones	Quinones	-	1	517072	579249	484392	812035	647951	615393	773375	761458	577190	650167	579398	668430	857657	867487	808001	747626	600039	548081	433593	574082	561880	-	-
pma0791	521	273	520.122	C24H24O13	[M+H]+	Naringenin-7-O-(6''-malonyl)glucoside	Flavonoids	Flavanones	-	3	1.51374e+06	1.19729e+06	1.57312e+06	58078.7	50941	46433.3	27168	43453.6	40008.3	4.24057e+06	4.91946e+06	5.15471e+06	951178	1.07733e+06	1.10083e+06	81878.6	93634.1	76389.9	942621	1.0175e+06	1.24803e+06	-	-
mws0367	277.217	277.217	278.225	C18H30O2	[M-H]-	α-Linolenic Acid	Lipids	Free fatty acids	463-40-1	3	1.46731e+07	1.52344e+07	1.53097e+07	2.43301e+07	2.58956e+07	2.28932e+07	2.67165e+07	3.25424e+07	2.8168e+07	8.71722e+06	10826291	1.11234e+07	2.75207e+07	2.52095e+07	2.78764e+07	3.4079e+07	3.36709e+07	3.90045e+07	2.19142e+07	2.38146e+07	2.90848e+07	C06427	ko00592,ko01040,ko01100,ko01110
Zmpn003368	293.214	195.139	294.219	C18H30O3	[M-H]-	13S-Hydroxy-9Z,11E,15Z-octadecatrienoic acid	Lipids	Free fatty acids	87984-82-5	2	28442.3	30719.2	30726.5	147548	133131	102809	219101	328217	236933	6880.61	11514.7	10788	33666.8	34443.6	36073.4	79284.7	70786.4	83111.3	77499	77272.5	99231.1	C16316	ko00592
Smcn000644	331.103	108.02	332.111	C14H20O9	[M-H]-	Leonuriside A	Phenolic acids	Phenolic acids	121748-12-7	3	55848.4	67636.8	67489.1	58171.5	65056.7	66691	70299.6	83238.5	64166.2	46252	57511.2	52496.4	55588.6	53749.7	54896.5	43522.4	42468.1	41602.6	44955.5	57210.5	60178.1	-	-
mws0192	117.019	73	118.027	C4H6O4	[M-H]-	Succinic acid	Organic acids	Organic acids	110-15-6	3	2.4314e+07	2.50664e+07	5.09704e+07	1.11551e+07	1.119e+07	1.30264e+07	1.27433e+07	1.07485e+07	1.24892e+07	2.39203e+07	1.8717e+07	2.11977e+07	1.19834e+07	1.27459e+07	1.25267e+07	1.77781e+07	1.86616e+07	1.74498e+07	1.28501e+07	1.7359e+07	1.57734e+07	C00042	ko00020,ko00190,ko00250,ko00310,ko00350,ko00360,ko00620,ko00630,ko00640,ko00650,ko00760,ko00920,ko01100,ko01110,ko01200
Lmmn006306	293.212	293.212	294.219	C18H30O3	[M-H]-	Machilusolide D	Others	Lactones	-	3	836951	860573	874176	442709	411318	380199	645028	969335	703372	154826	261570	186030	201457	212786	191572	118460	105934	149836	336034	321748	421034	-	-
Hmln005569	937.469	937.469	938.472	C44H74O21	[M-H]-	Capsianoside IX	Terpenoids	Ditepenoids	-	2	4.0925e+06	3.12473e+06	3.51035e+06	387342	407880	342297	226919	185315	210411	143837	176120	131720	157887	204480	219479	178327	182801	157089	698120	943087	858667	-	-
pmb0623	625.176	607.1	624.169	C28H32O16	[M+H]+	Chrysoeriol-6-C-glucoside-7-O-glucoside	Flavonoids	Flavones	-	3	30260.4	21708.9	55427.9	22149.9	24988.7	12153.6	35571.5	44968	32644	489793	392178	374481	216594	164612	168874	85276.1	108820	124633	109435	106526	138538	-	-
Lmbn005662	295.228	171.103	296.235	C18H32O3	[M-H]-	9(10)-EpOME;(9R,10S)-(12Z)-9,10-Epoxyoctadecenoic acid	Lipids	Free fatty acids	16833-56-0	3	34656	29649.7	31542.3	8731.94	8683.48	9275.32	7285.15	9286.08	7300.4	5360.26	6520.91	5340.9	7489.87	7716.77	7638.09	7240.1	7878.24	7568.36	10926.6	11122.5	14153	C14825	ko00591,ko01100
Lmbn001181	531.139	531.13	532.143	C22H28O15	[M-H]-	Fraxetin-7,8-di-O-glucoside	Lignans and Coumarins	Coumarins	-	2	138363	112268	150061	195931	167941	174418	2.01352e+06	2.76688e+06	1.01653e+06	125606	204775	221310	435212	118169	116520	145402	77777	176980	236661	295218	319396	-	-
HJN110	455.359	455.359	456.36	C30H48O3	[M-H]-	Betulinic acid	Terpenoids	Triterpene	472-15-1	3	20732.5	23949.3	23043.9	236957	230070	168374	135356	205108	178234	1915.25	9098.97	7507.93	8440.13	10555.2	13695.4	10021.5	13743.9	14048.6	117792	92366.7	90997.5	C08619	-
MWSmce165	165.082	59.0159	166.084	C6H14O5	[M-H]-	L-Fucitol	Others	Saccharides	13074-06-1	3	542376	502103	557156	571036	543743	613238	626296	579694	568565	1.08421e+06	1.10023e+06	1.01868e+06	1.11481e+06	1.13248e+06	1.03692e+06	1.18958e+06	1.11198e+06	1.21983e+06	633279	765439	858557	-	-
Hmcp002316	449.106	317.06	448.1	C21H20O11	[M+H]+	Isorhamnetin-3-O-arabinoside	Flavonoids	Flavonols	-	3	271746	234708	247720	3259.37	4369.67	1822.19	1862.56	4998.98	9	1.39346e+06	1.49567e+06	1.4256e+06	248053	234609	253638	64460.3	79396.5	65163.4	235476	317213	297655	-	-
pme0257	111.02	67	112.027	C4H4N2O2	[M-H]-	Uracil	Nucleotides and derivatives	Nucleotides and derivatives	66-22-8	3	11636.8	20237	16812.3	136292	121894	150763	214259	138926	152574	68860.6	64724.3	74555.7	73015	86024.3	85577	131560	148405	102967	92890.2	119976	123969	C00106	ko00240,ko00410,ko00770,ko01100,ko01232
pmb2654	460.1	117.9	461.153	C19H27NO12	[M-H]-	Anthranilate-1-O-Sophoroside	Phenolic acids	Phenolic acids	-	3	552021	371006	251413	3.36433e+06	3.08483e+06	4.12887e+06	1.14952e+07	7.86984e+06	9.54094e+06	2.57401e+06	3.2261e+06	3.52474e+06	1.32958e+07	1.44027e+07	1.70062e+07	1.66369e+07	1.67271e+07	1.65526e+07	8.12232e+06	1.06022e+07	1.07661e+07	-	-
Zmzn000113	146.047	102.056	147.053	C5H9NO4	[M-H]-	L-threo-3-Methylaspartate	Amino acids and derivatives	Amino acids and derivatives	6061-13-8	3	356650	411830	405629	1.12437e+06	1.20015e+06	1.23366e+06	1.2214e+06	1.26198e+06	1.34957e+06	1.02728e+06	1.01397e+06	1.08913e+06	1.07574e+06	1.04042e+06	976700	1.2267e+06	1.2738e+06	1.41612e+06	801374	1.02031e+06	1.07812e+06	C03618	ko00630,ko00660,ko01100,ko01200
Lnrp102163	757.208	303.05	756.211	C33H40O20	[M+H]+	Quercetin-3-O-rutinoside-7-O-rhamnoside	Flavonoids	Flavonols	-	2	2.1728e+07	1.30871e+07	1.58415e+07	585474	324651	387219	75737.7	39916.2	85381.6	259941	203418	291178	37643.7	30147.4	14425.8	45958.5	6053.95	6335.32	3.26258e+06	4.10569e+06	3.13085e+06	-	-
Zbyn002745	375.129	213.077	376.137	C16H24O10	[M-H]-	Loganic acid	Terpenoids	Monoterpenoids	-	2	28462.1	33185.8	39568.2	115119	87644.8	88575.2	94477.5	138380	105179	3588.82	10292.4	37593.5	11476.2	6891.55	3737.4	5314.99	7774.59	7154.58	41013.4	37019.7	49613.7	-	-
Lmhp001461	229.15	70.066	228.147	C11H20N2O3	[M+H]+	L-Prolyl-L-Leucine	Amino acids and derivatives	Amino acids and derivatives	52899-07-7	3	714653	690362	725029	517063	447020	515585	774635	725539	741985	515938	478235	492729	782495	778551	746717	787001	807293	834549	486114	629578	649343	-	-
pme3017	104.071	58	103.063	C4H9NO2	[M+H]+	2-Aminoisobutyric acid	Organic acids	Organic acids	62-57-7	2	5.14598e+06	5.66833e+06	5.59431e+06	4.45895e+06	4.314e+06	4.18825e+06	3.57328e+06	3.21494e+06	3.64913e+06	6.84125e+06	6.2628e+06	6.88821e+06	3.40431e+06	2.91634e+06	3.33037e+06	2.94941e+06	3.01742e+06	2.91213e+06	3.40331e+06	4.12792e+06	4.62592e+06	C03665	-
pmp000589	551.103	303.051	550.096	C24H22O15	[M+H]+	Quercetin-7-O-(6''-malonyl)glucoside	Flavonoids	Flavonols	-	2	7.30362e+07	6.80432e+07	7.24474e+07	4.24946e+06	3.1166e+06	2.23055e+06	594208	549733	663468	7.04228e+06	5.00609e+06	7.57099e+06	847743	1.38781e+06	1.0115e+06	111809	192909	121589	2.43904e+07	3.2587e+07	2.66715e+07	-	-
Smcp000882	328.13	310.12	327.132	C15H21NO7	[M+H]+	N-benzoyl-2-aminoethyl-β-D-glucopyranoside	Alkaloids	Alkaloids	-	3	5633.39	6472.62	8203.2	69566.8	47197.6	54421.9	62853.8	65688.3	59719.9	78247.6	67932.1	68519.7	53752.4	49256.7	39254.9	65979.2	77292.8	62757.2	36898.5	44587	50213	-	-
Smpn011792	471.34	471.34	472.355	C30H48O4	[M-H]-	2,3-Dihydroxy-12-ursen-28-oic acid	Terpenoids	Triterpene	-	3	53694.6	46686.4	46174.2	42983.4	43163.1	53150	35881.7	34601.2	26078	14259.6	14404.7	9647.31	12972	19039.7	10735.6	19523.6	7034.74	15733.9	32788.9	26000.4	24959.4	-	-
Zmjp003463	565.156	433.114	564.147	C26H28O14	[M+H]+	Vitexin-2''-O-xyloside	Flavonoids	Flavones	-	3	2.42807e+06	3.03735e+06	2.90854e+06	512444	715544	602955	497999	513407	439262	1.03867e+06	263268	1.05277e+06	196379	260247	133465	67656.2	125529	72189.7	859825	924794	682328	-	-
MWS2430	241.218	241.211	242.225	C15H30O2	[M-H]-	13-methylmyristic acid	Lipids	Free fatty acids	2485-71-4	3	711568	674982	622307	1.25785e+07	1.35829e+07	1.15517e+07	1.15959e+07	1.40909e+07	1.24448e+07	1.15556e+06	1.63658e+06	1.3447e+06	452732	547190	707754	813501	739492	901269	6.08673e+06	5.75776e+06	7.61419e+06	-	-
Hmmp001310	188.071	118.065	187.063	C11H9NO2	[M+H]+	3-Indoleacrylic acid	Alkaloids	Plumerane	1204-06-4	1	5.57355e+06	5.23446e+06	5.23321e+06	3.70458e+07	3.70749e+07	3.90109e+07	1.98497e+07	2.01426e+07	1.83064e+07	4.01781e+07	3.10411e+07	3.61714e+07	3.26011e+07	2.8672e+07	3.08631e+07	3.58494e+07	3.95491e+07	3.46121e+07	1.92611e+07	2.61127e+07	2.42845e+07	C21283	-
Zmmp003779	771.214	317.066	771.213	C37H39O18+	[M]+	Petunidin-3-O-(6''-O-p-coumaroyl)rutinoside	Flavonoids	Anthocyanidins	-	3	721249	832189	745676	633034	1.09906e+06	1.28454e+06	216136	191904	178481	622823	866552	661939	340103	299796	423718	523522	567122	733918	598136	470338	636145	-	-
pmb3101	175.061	115.044	176.069	C7H12O5	[M-H]-	2-Isopropylmalic Acid	Organic acids	Organic acids	49601-06-1	3	525534	500298	472776	213630	223111	150834	179542	266452	213722	183179	247961	257441	356307	411662	382024	304616	281787	330799	259798	222203	302139	C02504	ko00290,ko00620,ko01100,ko01110,ko01210,ko01230
Lmdp004967	873.207	339.108	872.201	C40H40O22	[M+H]+	Kaempferol-3-O-(2''-feruloyl)glucosyl-(1→2)-(6''-malonyl)glucoside	Flavonoids	Flavonols	-	2	127456	151869	174003	374888	343649	386656	459484	453156	367908	284506	247716	308315	162153	177005	197807	131352	105653	81244.6	192023	256396	250998	-	-
pmb2976	755.204	447.2	756.211	C33H40O20	[M-H]-	Chrysoeriol-8-C-arabinoside-7-O-Sophoroside	Flavonoids	Flavones	-	3	227957	220691	275561	15533.1	13192.6	12960.3	5844.22	8598.94	7598.56	678847	910140	1.05419e+06	170319	217327	197349	30392.9	20405.1	19713.9	229254	185375	252515	-	-
pmp001311	627.156	303.1	626.148	C27H30O17	[M+H]+	6-Hydroxykaempferol-7,6-O-Diglucoside	Flavonoids	Flavonols	-	1	1.88836e+07	1.84538e+07	1.87603e+07	334806	349889	323577	71780.4	55344.5	64203.9	2.39081e+06	2.16158e+06	2.39274e+06	254664	297821	303508	14515.5	17585.1	22140.7	4.28142e+06	4.44025e+06	5.62395e+06	-	-
Lmmn003398	489.107	285.04	490.111	C23H22O12	[M-H]-	Kaempferol-3-O-(6''-O-acetyl)glucoside	Flavonoids	Flavonols	-	2	1.86931e+07	2.2237e+07	2.52425e+07	1.37877e+06	1.38654e+06	1.52497e+06	264968	560523	425913	262574	243190	327157	101841	160112	112973	50702.1	54527.4	43595.5	7.21761e+06	8.66315e+06	9.8452e+06	-	-
Lmsn003628	547.167	223.06	548.174	C23H32O15	[M-H]-	6'-O-Sinapoylsucrose	Phenolic acids	Phenolic acids	-	2	555.737	1964.79	3692.45	6374.09	6538.93	5761.96	37441.2	35772.2	17986.1	2250.09	4494.93	2979.02	162871	151778	135166	741676	616031	709507	145360	139418	183585	-	-
Lmsp003790	787.229	317.067	786.222	C34H42O21	[M+H]+	Isorhamnetin-3-O-sophoroside-7-O-rhamnoside	Flavonoids	Flavonols	41328-75-0	3	28767.7	26322.1	12786.2	123427	95728.4	111156	16115.8	17973.4	24528.7	38674.8	19665.9	15382	258804	220717	245342	55069.1	50007	50599.6	71265.5	67416	52693.2	-	-
pme2693	131.118	114.091	130.111	C6H14N2O	[M+H]+	N-Acetylputrescine	Alkaloids	Alkaloids	18233-70-0	3	4.52408e+06	5.13612e+06	5.17723e+06	1.05519e+06	1.03664e+06	987970	1.00925e+06	949279	1.07731e+06	6.24641e+06	6.55782e+06	3.72517e+06	2.77964e+06	2.04302e+06	2.4597e+06	1.41613e+06	1.36259e+06	1.26794e+06	1.85471e+06	2.49877e+06	2.3943e+06	C02714	ko00330,ko01100
MWSmce706	129.065	56.0494	128.059	C5H8N2O2	[M+H]+	Cyclo(Ala-Gly)	Amino acids and derivatives	Amino acids and derivatives	4526-77-6	3	68908.6	89301.6	87855.7	98780.8	171260	125313	112399	114085	147393	626177	591109	669404	695390	720880	793984	581714	626146	543019	272524	370395	343491	-	-
pme2380	145.014	101	146.022	C5H6O5	[M-H]-	α-Ketoglutaric acid	Organic acids	Organic acids	328-50-7	3	580216	542206	683483	226645	249316	292502	336941	278453	379065	898394	701756	834227	395270	507067	433430	803201	819742	650198	385644	523013	491336	C00026	ko00020,ko00040,ko00053,ko00220,ko00250,ko00300,ko00310,ko00340,ko00430,ko00470,ko00630,ko00650,ko00660,ko01100,ko01110,ko01200,ko01210,ko01230,ko01240
pmb0494	295.165	207.065	294.158	C15H22N2O4	[M+H]+	Sinapoylputrescine	Alkaloids	Phenolamine	70185-57-8	3	2.29982e+06	1.91847e+06	2.06488e+06	6.02524e+06	6.77562e+06	6.29601e+06	4.28627e+06	4.58127e+06	4.67079e+06	1.77304e+06	1.63956e+06	1.76594e+06	854358	1.06402e+06	939850	1.59936e+06	1.63975e+06	1.40475e+06	2.49323e+06	2.34617e+06	3.11615e+06	-	-
Lmbn006152	279.233	59.0133	280.24	C18H32O2	[M-H]-	(9Z,11E)-Octadecadienoic acid	Lipids	Free fatty acids	2540-56-9	1	56312	59040.2	64268.2	67107.5	56939	37944.9	35040.6	44120.8	38659	31161.4	51196.8	39463.2	59394	57165.1	54768.3	74895.9	55536.2	71216.9	48173.4	43434.5	58537	C04056	ko00591
MWSslk108	204.129	85.0336	203.116	C9H17NO4	[M+H]+	O-Acetyl-L-carnitine	Alkaloids	Alkaloids	3040-38-8	3	1.32784e+07	1.13449e+07	1.08452e+07	1.79531e+07	1.22502e+07	1.1822e+07	1.21255e+07	1.39522e+07	1.41859e+07	1.71924e+07	1.45682e+07	1.78403e+07	1.63371e+07	2.35087e+07	1.70051e+07	1.57901e+07	1.58283e+07	1.94802e+07	1.77992e+07	1.99432e+07	2.40608e+07	-	-
pmn001492	187.1	123.1	188.041	C11H8O3	[M-H]-	Ayapin	Lignans and Coumarins	Coumarins	494-56-4	3	110048	90372.5	100852	61963.9	53772.3	51041.8	40722.2	58915.5	40202	26854	34425.8	42051.6	39311.2	33493.2	40617.3	31764.6	26457.3	29209.6	46618.2	47828.8	35655.4	C18078	-
mws0383	267.233	267.233	268.24	C17H32O2	[M-H]-	10-Heptadecenoic Acid	Lipids	Free fatty acids	29743-97-3	3	1.49778e+06	1.44762e+06	874528	9.07074e+06	1.29047e+07	1.17175e+07	8.95201e+06	1.27501e+07	9.7343e+06	1.96987e+06	2.42698e+06	4.26701e+06	955512	916091	1.1624e+06	1.01054e+06	1.53645e+06	833146	5.0755e+06	4.06397e+06	3.80882e+06	-	-
mws1090	259.022	97	260.03	C6H13O9P	[M-H]-	Glucose-1-phosphate	Others	Saccharides	59-56-3	1	6.08371e+06	8.65488e+06	5.98902e+06	5.84702e+06	6.54035e+06	5.74869e+06	5.93959e+06	7.38908e+06	5.34449e+06	7.77444e+06	1.01959e+07	1.04344e+07	8.15181e+06	8.5884e+06	8.61062e+06	8.64316e+06	7.45252e+06	9.91172e+06	5.81096e+06	6.55243e+06	7.88802e+06	C00103	ko00010,ko00040,ko00052,ko00500,ko00520,ko00561,ko01100,ko01110,ko01240,ko01250
Hmqn000843	301.093	123.008	302.1	C13H18O8	[M-H]-	Tachioside	Phenolic acids	Phenolic acids	109194-60-7	3	164563	136290	640338	128884	128657	147397	136872	144794	125346	98218.4	134022	109287	63919.9	72870.6	62830.2	49580.5	53581.9	45732.1	127506	167938	171105	-	-
Zmtn001661	315.106	153.019	316.116	C14H20O8	[M-H]-	Vanilloloside	Phenolic acids	Phenolic acids	74950-96-2	3	1.33019e+06	1.52203e+06	1.66457e+06	85766.1	69012.9	94540.5	47252.6	56589.5	47597.1	413625	343378	352431	65235.8	69313.7	54634.9	24942.2	24244.4	21129.2	240740	327194	310363	-	-
Lszp210010	325.139	191.082	324.132	C15H20N2O6	[M+H]+	Tatarine	Alkaloids	Alkaloids	-	1	191719	321942	205169	166139	218508	174778	767300	364335	297593	190053	161289	140311	175508	119359	122434	432678	369513	455942	192377	263254	224321	-	-
mws0178	353.088	191.055	354.095	C16H18O9	[M-H]-	Chlorogenic acid (3-O-Caffeoylquinic acid)	Phenolic acids	Phenolic acids	327-97-9	1	3.13679e+07	2.72871e+07	2.69586e+07	761879	789468	654991	985512	1.37132e+06	1.19253e+06	6.02185e+07	8.21136e+07	8.20046e+07	2.20309e+07	2.69608e+07	2.5648e+07	1.10359e+07	6.0523e+06	8.23264e+06	2.45106e+07	2.64977e+07	3.29182e+07	C00852	ko00940,ko00941,ko00945,ko01110
Jmwn004371	667.223	505.17	668.232	C31H40O16	[M-H]-	4-Hydroxyphenethoxy-8-O-β-D-[6-O-(4-O-β-D-glucopyranosyl)-sinapoyl]glucopyranoside	Phenolic acids	Phenolic acids	-	2	5.15374e+06	2.72368e+06	3.62851e+06	4.02931e+06	3.0763e+06	2.21034e+06	295631	328621	195577	70835.8	84383.2	67588.6	16996.1	12425.2	8932.37	2255.46	6772.66	6115.38	1.214e+06	1.64413e+06	1.58722e+06	-	-
MWSHY0069	301.07	286.049	300.063	C16H12O6	[M+H]+	Hispidulin (5,7,4'-Trihydroxy-6-methoxyflavone)	Flavonoids	Flavones	1447-88-7	3	12785.7	11394.3	12142.7	21234.4	28332.5	20929.5	20764.8	12622.5	13303.6	9	9	9	9	9	9	9	9	9	8842.32	11455.4	8771.4	C10058	-
pme2266	245.095	227	244.088	C10H16N2O3S	[M+H]+	Biotin	Others	Vitamin	58-85-5	3	67240.6	94955.1	84227.5	37913.4	71717.1	82275.3	49193.9	11285.4	60380.7	126995	134632	106135	59699.4	67699.1	110734	60197	78857.4	72402.8	71012.9	51594.8	63780.2	C00120	ko00780,ko01100,ko01240,ko02010
pme3705	193.035	73	194.043	C6H10O7	[M-H]-	D-Glucoronic acid	Others	Saccharides	6556-12-3	3	373821	430522	230460	187915	63915.1	44350.9	49769.1	207485	88216.4	90715.6	180674	119426	70325.3	77151	96537	100640	160842	106376	160828	117200	148449	C00191	ko00040,ko00053,ko00520,ko00562,ko01100,ko01240,ko01250
HJAP011	463.11	343.08	462.116	C22H22O11	[M+H]+	Chrysoeriol-8-C-glucoside (Scoparin)	Flavonoids	Flavones	301-16-6	2	60645.1	76041.3	51424.7	8976.87	37994.8	42412.9	13556.5	35833.5	20214.7	967944	997310	951542	522218	419141	480981	241506	216942	293249	257681	229702	312825	-	-
mws0889	135.03	75.01	136.037	C4H8O5	[M-H]-	D-Threonic Acid	Others	Saccharides	3909-12-4	3	814740	909073	629670	628824	649439	707173	492430	480306	529897	1.21395e+06	1.17335e+06	1.19805e+06	1.06079e+06	1.11618e+06	1.13711e+06	897124	793053	824173	633667	758857	873105	C21649	-
Hmgp002327	188.071	118.06	187.063	C11H9O2N	[M+H]+	3-amino-2-naphthoic acid	Alkaloids	Alkaloids	-	1	6.49672e+06	6.56166e+06	6.50499e+06	4.39067e+07	4.14789e+07	4.88533e+07	2.39678e+07	2.31684e+07	2.36875e+07	4.70339e+07	4.20443e+07	4.36334e+07	4.13823e+07	3.32358e+07	4.0083e+07	4.48875e+07	4.27129e+07	4.55896e+07	2.39666e+07	3.12787e+07	3.26235e+07	-	-
pmf0397	311.303	183.1	312.303	C20H40O2	[M-H]-	Arachidic acid	Lipids	Free fatty acids	506-30-9	3	1.68331e+06	1.48949e+06	1.42295e+06	1.91147e+06	1.80906e+06	1.61053e+06	1.8775e+06	1.85844e+06	1.5939e+06	1.847e+06	1.93975e+06	1.57809e+06	1.51124e+06	1.536e+06	1.67781e+06	1.53822e+06	1.30747e+06	1.54847e+06	1.72121e+06	1.24724e+06	1.49154e+06	C06425	ko01040
Cmmn012461	299.202	299.202	300.209	C20H28O2	[M-H]-	Dehydroabietic acid	Terpenoids	Ditepenoids	1740-19-8	2	434274	397127	496470	590250	469865	411749	454605	482591	474880	438979	438616	455221	496850	497906	494640	465269	457196	476538	326906	445706	427003	-	-
Zmpn002553	339.074	177.019	340.079	C15H16O9	[M-H]-	Cichoriin	Lignans and Coumarins	Coumarins	531-58-8	2	471405	410686	433386	261488	260259	220408	279991	367858	317870	269649	289589	373176	105198	123373	127129	140238	112248	172194	223753	230366	296358	C09206	-
Hmcp001629	697.159	449.1	696.153	C30H32O19	[M+H]+	Kaempferol-3-O-(6''-Malonyl)glucoside-7-O-Glucoside	Flavonoids	Flavonols	-	2	4.67083e+06	3.88865e+06	4.8844e+06	1.25291e+07	1.00314e+07	9.46691e+06	1.91607e+06	1.71057e+06	2.10953e+06	18396.6	133792	72505	22747.7	42191.1	51885.6	20759.3	20081.9	22132.1	2.25912e+06	2.61e+06	1.88676e+06	-	-
pme3188	323.029	211	324.036	C9H13N2O9P	[M-H]-	Uridine 5'-monophosphate	Nucleotides and derivatives	Nucleotides and derivatives	58-97-9	3	489276	507957	555103	1.01701e+06	919710	897220	528444	642964	482682	508742	536911	627661	420316	448846	442620	510806	379939	428363	463622	464499	606435	C00105	ko00240,ko01100,ko01232,ko01240
Lmlp001118	448.197	286.146	447.189	C23H29NO8	[M+H]+	3'-Glucosyl-6,7-dihydroxy-N-methyl-benzyltetrahydroisoquinoline	Alkaloids	Isoquinoline alkaloids	-	3	53457	28756.7	90538.2	141925	126250	181380	243879	236770	229623	35558.1	35513.9	27267.9	226183	331919	212650	320113	234303	234859	92874.4	122556	126328	-	-
Zmhn002422	355.103	193.052	356.11	C16H20O9	[M-H]-	1-O-Feruloyl-β-D-glucose	Phenolic acids	Phenolic acids	7196-71-6	2	4.09505e+06	4.47614e+06	4.02815e+06	2.79865e+06	2.50372e+06	2.45112e+06	3.43204e+06	4.49009e+06	3.78596e+06	1.35135e+06	894416	1.74901e+06	1.14047e+06	1.05394e+06	1.18177e+06	1.47046e+06	1.36266e+06	1.54036e+06	2.20689e+06	2.29895e+06	2.93976e+06	C17759	-
HJN055	435.13	273.077	436.136	C21H24O10	[M-H]-	Dihydrocharcone-4'-O-glucoside	Flavonoids	Chalcones	-	3	125185	89684.1	150169	8205.79	11067.2	13212.2	8892.96	12132.8	14729.2	44774.7	53219.5	55083.1	77609.4	76184.1	93694.3	38346.4	45652.3	33513	54113.2	50053.5	67664.1	-	-
pmn001421	337.093	191.05	338.1	C16H18O8	[M-H]-	3-O-p-Coumaroylquinic acid	Phenolic acids	Phenolic acids	87099-71-6	2	947645	860644	831231	224654	213649	211416	231128	265054	231024	7.92889e+06	6.92207e+06	1.01225e+07	1.88419e+06	2.06161e+06	1.5738e+06	534290	482358	718599	1.9173e+06	1.52528e+06	2.11319e+06	-	-
pma6455	229.012	96.97	230.02	C5H11O8P	[M-H]-	Ribulose-5-phosphate	Others	Saccharides	4300-28-1	3	321687	325352	328382	174789	190123	182262	121307	194793	155569	223669	252972	272060	168860	204041	186994	135742	155712	199697	178455	229182	246301	C00117	ko00030,ko00230,ko00440,ko00710,ko00750,ko01100,ko01110,ko01200,ko01230,ko01240
MWS201381	292.13	188.071	291.122	C14H17N3O4	[M+H]+	Ser-Trp	Amino acids and derivatives	Amino acids and derivatives	-	2	126135	110160	132953	106786	113793	132518	178279	123402	122546	86679.7	71187.8	92116.1	120483	144858	132560	169671	146841	176215	122584	97937.6	90527.5	-	-
Lmpp003815	625.155	317.066	625.155	C31H29O14+	[M]+	Petunidin-3-O-(6''-O-p-Coumaroyl)glucoside	Flavonoids	Anthocyanidins	-	3	134950	89021.1	92702.9	37796.4	18203.1	20692.6	8046.96	10319	7695.72	243399	346674	270970	135660	237966	167372	235838	231871	192028	107832	144757	113846	-	-
Lmmp003817	535.108	287.055	534.101	C24H22O14	[M+H]+	Kaempferol-3-O-(6''-malonyl)glucoside	Flavonoids	Flavonols	-	2	2.77019e+07	8.93481e+07	8.81762e+07	7.72342e+06	7.36423e+06	1.00537e+07	2.09672e+06	2.66852e+06	1.79716e+06	9	9	9	418723	503266	1.71731e+06	310674	363934	338024	4.54597e+07	4.8231e+07	3.50241e+07	-	-
Cmyn001328	339.069	177.018	340.079	C15H16O9	[M-H]-	Daphnin	Lignans and Coumarins	Coumarins	486-55-5	2	42550	24590.6	17425.3	25087.4	28052.1	24443.9	26438.7	26165.7	31011	39180.5	42074.5	37669.9	23550.3	16036.7	21161.6	22729.3	18316.7	24197.3	26951.1	25207.6	34012.7	C01421	-
Qmyp101232	225.148	95.0845	224.141	C13H20O3	[M+H]+	Vomifoliol	Terpenoids	Monoterpenoids	189351-15-3	3	487598	388833	400163	1.22051e+06	1.19433e+06	801487	1.79637e+06	1.88176e+06	2.87897e+06	2.87293e+06	2.02829e+06	2.01679e+06	2.58315e+06	3.40091e+06	4.33849e+06	2.71433e+06	4.20094e+06	3.13074e+06	1.7734e+06	1.38046e+06	1.32927e+06	C04166	-
pmp000413	433.113	283.06	432.106	C21H20O10	[M+H]+	Genistein-8-C-glucoside	Flavonoids	Isoflavones	66026-80-0	3	2.26221e+06	2.97823e+06	3.4534e+06	138474	124306	257176	75197.9	76007.4	69048.7	1.48907e+06	1.78277e+06	1.24061e+06	84200.8	108479	115038	57733.7	23781.8	27816.9	680470	585590	809923	C10420	-
pma2987	142.097	124.087	141.09	C6H11N3O	[M+H]+	Histidinol	Alkaloids	Alkaloids	501-28-0	3	1.61885e+07	1.61091e+07	1.87361e+07	2.74865e+07	2.48467e+07	2.466e+07	2.13955e+07	2.28649e+07	2.32205e+07	2.55996e+07	2.62665e+07	2.57694e+07	2.48199e+07	2.16163e+07	2.39685e+07	2.43896e+07	2.4807e+07	2.43395e+07	1.74495e+07	2.35826e+07	2.34575e+07	C00860	ko00340,ko01100,ko01110,ko01230
Lmmp002463	625.176	317.065	624.169	C28H32O16	[M+H]+	Sexangularetin-3-O-glucoside-7-O-rhamnoside	Flavonoids	Flavonols	-	3	2.66106e+06	3.2238e+06	2.86649e+06	777725	657124	654495	175397	150985	252570	5.0865e+06	5.55878e+06	6.17011e+06	4.95477e+06	5.7065e+06	5.44116e+06	5.88015e+06	6.69722e+06	6.52371e+06	2.57674e+06	3.46504e+06	2.71448e+06	-	-
Lmpp003228	641.152	317.067	641.15	C31H29O15+	[M]+	Petunidin-3-O-(6''-O-caffeoyl)glucoside	Flavonoids	Anthocyanidins	-	3	932196	930603	891691	1.23079e+06	984865	1.40792e+06	276618	252628	227511	114636	139649	123655	80033	74502.8	97156.5	58547.8	33322	46912.8	386872	318115	443436	-	-
Lmmp002529	773.21	465.1	772.206	C33H40O21	[M+H]+	Gossypetin-3-O-rutinoside-8-O-rhamnoside	Flavonoids	Flavonols	-	3	309700	420096	350096	442792	278960	312008	54441.9	38887.8	61721.9	116259	113394	112611	69038.8	48133.9	38233.9	12209.6	16512	13179.9	177146	129428	171959	-	-
MWS20147	449.108	287.061	448.101	C21H20O11	[M+H]+	Luteolin-3'-O-glucoside	Flavonoids	Flavones	-	3	2.93279e+07	3.70097e+07	3.73671e+07	1.30567e+06	1.6063e+06	2.47976e+06	554862	770172	465894	280627	412627	281790	337939	231269	403709	118480	143748	128525	7.63374e+06	6.96947e+06	9.51449e+06	-	-
Zmcp002666	627.144	303.05	626.148	C27H30O17	[M+H]+	Quercetin-3,7-Di-O-glucoside	Flavonoids	Flavonols	-	1	1.46184e+07	1.39257e+07	1.30653e+07	281093	293005	339532	60368.9	64078.1	43006.4	1.62425e+06	1.54918e+06	1.8026e+06	221576	239239	217919	14963.2	17548.1	9262.06	3.26455e+06	3.64406e+06	4.48458e+06	-	-
Qmyp101234	207.137	95.0869	206.131	C13H18O2	[M+H]+	Dehydrovomifoliol	Terpenoids	Monoterpenoids	15764-81-5	2	158111	156973	150024	1.61635e+06	1.12118e+06	850673	1.10053e+06	949950	1.3266e+06	988470	812058	694328	1.57687e+06	2.16016e+06	1.67253e+06	1.64053e+06	1.97157e+06	1.14069e+06	753674	985435	1.04092e+06	-	-
pmp000585	519.113	433.11	518.106	C24H22O13	[M+H]+	Apigenin-7-O-(6''-malonyl)glucoside	Flavonoids	Flavones	86546-87-4	2	1.51156e+06	1.79928e+06	1.6826e+06	13791.2	18799.3	19897	7607.29	7929.94	11282	14972.1	6832	12958.5	9	9	9	9	9	9	248742	321160	240117	C10020	-
MWS5231	243.161	181.158	244.167	C13H24O4	[M-H]-	Tridecanedioic acid	Lipids	Free fatty acids	505-52-2	3	32951.3	32649.9	33062.7	73009.9	62016.4	63954.2	67474.2	83454.7	62518.4	45808.4	40444	45789.8	73603.3	60036.7	90087.7	55077.7	56615.3	49868.7	42222.9	57428.7	56922	-	-
Lmjp002596	597.145	303.049	596.138	C26H28O16	[M+H]+	Quercetin-3-O-sambubioside	Flavonoids	Flavonols	83048-35-5	1	2.03848e+07	2.53502e+07	2.10677e+07	1.15418e+06	957199	1.37166e+06	68158.8	82715.4	116595	120101	146022	124730	16401.4	13739.2	15623.6	9	9	9	4.72185e+06	5.61699e+06	6.59177e+06	C12637	ko00944
Lmgp002452	331.102	132.04	330.095	C14H18O9	[M+H]+	2-Glucosyloxy-(4-hydroxyphenyl)acetic acid (Dhurrin acid)	Phenolic acids	Phenolic acids	-	2	402270	423369	381811	310589	326710	346398	87385.2	69138.1	68724.9	9	9	9	3102.72	5569.63	8142.69	6900.59	10750.6	3290.91	127722	172340	173770	-	-
pme1611	433.114	313	434.121	C21H22O10	[M-H]-	Isohemiphloin	Flavonoids	Flavanones	3682-02-8	2	1.94189e+06	2.142e+06	2.00902e+06	853211	861788	697292	274062	357940	327074	2.06433e+06	2.52326e+06	2.97202e+06	440920	513952	546897	316969	204184	329344	897745	945739	1.21206e+06	-	-
Zmcp102501	413.233	191.106	412.225	C25H32O5	[M+H]+	Wallichilide	Others	Others	-	2	8934.37	5932.42	6913.64	77096	77790.5	96481.2	106745	106971	73515.8	30881.4	40423.6	38280.1	12179.4	17702.9	16510.3	6894.9	9269.76	7059.51	47334.5	42588.8	33814.6	-	-
Zblp002750	181.086	121.064	180.079	C10H12O3	[M+H]+	Methyl-3-(3-hydroxyphenyl)Propionate	Phenolic acids	Phenolic acids	-	2	81555.6	82123.6	81053.3	189705	158304	199780	295073	272950	276812	134488	144445	164083	200395	167571	166659	258946	197312	242713	148343	182478	207905	-	-
Cmyp009787	193.159	109.064	192.151	C13H20O	[M+H]+	Damascenone	Others	Ketone compounds	23726-91-2	3	20907.5	23816.5	16188.5	78225.8	80523.7	87541.4	69300.7	61513.3	73900.1	10671.2	12645.8	14502.3	12988.2	12831.2	7829.59	8238.94	6114.12	12016.2	25259.9	32237.5	35307.5	-	-
pmp001106	595.166	577.156	594.159	C27H30O15	[M+H]+	Vitexin-2''-O-glucoside	Flavonoids	Flavones	61360-94-9	1	3.56363e+06	3.09289e+06	3.08137e+06	1.04326e+06	850246	1.04653e+06	594987	630005	619422	1.5984e+06	1.12601e+06	1.26253e+06	317254	334889	313908	132575	140845	148473	961628	1.18503e+06	1.34799e+06	C04024	ko00944
Zbyn002532	375.129	213.077	376.137	C16H24O10	[M-H]-	8-Epiloganic acid	Terpenoids	Monoterpenoids	-	2	40308.1	41273.7	47019	132195	85711.7	84680.8	116813	124486	123950	10449.1	21951.9	22303.3	5575.84	6542.99	11444.8	10124.4	6432.88	5580.45	53639.8	54188.6	71115	-	-
mws0668	283.068	151	284.076	C10H12N4O6	[M-H]-	Xanthosine	Nucleotides and derivatives	Nucleotides and derivatives	146-80-5	3	144823	148270	124677	45837.2	46227.3	51942.8	69390.6	87815.8	70382.2	128542	117267	139342	98180	103476	99009.1	390150	341658	421101	98467.2	132020	135059	C01762	ko00230,ko00232,ko01100,ko01110,ko01232,ko02010
pmn001423	385.187	223.13	386.194	C19H30O8	[M-H]-	Roseoside	Others	Ketone compounds	54835-70-0	2	610679	660170	660508	615280	589529	590286	6.71078e+06	8.34329e+06	8.32722e+06	213218	243243	226949	1.82692e+06	1.9628e+06	2.04388e+06	3.80262e+06	3.36533e+06	4.1461e+06	2.44768e+06	2.62645e+06	3.33117e+06	-	-
mws0064	287.056	135	288.063	C15H12O6	[M-H]-	Eriodictyol (5,7,3',4'-Tetrahydroxyflavanone)	Flavonoids	Flavanones	552-58-9	3	16190.6	19818.1	18581.1	2969.18	3056.02	2568.44	45703.7	6403.74	50935.2	12003	13803.9	13744.7	20255.7	27733.2	25441.2	11255	12166.9	13682.4	18591.2	15258.1	21392.1	C05631	ko00941,ko01100,ko01110
Lmdn004031	637.214	161.025	638.221	C30H38O15	[M-H]-	Jionoside D	Phenolic acids	Phenolic acids	120406-34-0	2	7119.12	11822.4	4827.32	17915.1	15277.6	9177.9	13182.7	17164.6	12371.5	2.87681e+06	3.4679e+06	3.56058e+06	1.95313e+06	2.14948e+06	2.07443e+06	3.34201e+06	3.88601e+06	3.60614e+06	1.32322e+06	1.40513e+06	1.79385e+06	-	-
Zmgn000173	149.046	75.0088	150.053	C5H10O5	[M-H]-	D-Ribose	Others	Saccharides	50-69-1	3	625010	620650	641353	1.85631e+06	1.83338e+06	1.63963e+06	961017	1.4424e+06	999127	592624	777065	960778	1.29349e+06	1.10239e+06	1.19288e+06	1.01058e+06	973418	1.13614e+06	638328	820483	891772	C00121	ko00030,ko01100,ko02010
HJAP026	625.176	463.13	624.17	C28H32O16	[M+H]+	Chrysoeriol-6-C-glucoside-4'-O-glucoside	Flavonoids	Flavones	-	3	68699.6	12806.3	19980.7	51218.7	58062.1	31106.4	66057.7	69667.7	58354.4	120474	47527.4	62161.2	137334	158030	176764	121970	129667	86657.8	89257.7	121063	94786.7	-	-
Lmnp003080	565.16	433.11	564.148	C26H28O14	[M+H]+	Hispidulin-8-C-(2''-O-xylosyl)xyloside	Flavonoids	Flavones	-	2	1.6055e+06	1.1085e+06	1.43501e+06	271427	261983	175932	106270	78448.5	92773.9	9	9	9	1552.72	1782.64	9281.49	4009.62	3667.15	9	405295	551145	550474	-	-
mws2125	166.975	78.7	167.982	C3H5O6P	[M-H]-	Phosphoenolpyruvate	Organic acids	Organic acids	138-08-9	3	582091	536253	630989	221796	230635	212418	162725	139895	155527	299672	229988	286461	122359	144146	150740	180254	174350	137594	163483	228921	194660	C00074	ko00010,ko00020,ko00400,ko00440,ko00620,ko00710,ko00996,ko00999,ko01100,ko01110,ko01200,ko01230,ko01240
pme2125	503.162	179	504.169	C18H32O16	[M-H]-	Raffinose	Others	Saccharides	512-69-6	3	33245.1	33996.5	38710.2	19701.4	24459.4	48071.6	23504	62637	50558.8	117191	88409.2	63692.3	71835.5	65303.1	61431.7	103100	90112.4	95613.1	39781.1	49155	55868.2	C00492	ko00052,ko01100,ko02010
pme2435	163	59	164.069	C6H12O5	[M-H]-	L-Fucose	Others	Saccharides	2438-80-4	3	16600.8	44746.4	37144	57711.9	55397.4	106675	125077	123971	110882	9	9	9	109043	127051	106363	130455	150719	135035	62223.7	87418.6	76751.6	C01019	ko00051,ko00520,ko01100,ko01250
pmf0472	565.155	271.1	564.148	C26H28O14	[M+H]+	Apiin	Flavonoids	Flavones	26544-34-3	3	3.70042e+07	3.30523e+07	3.32075e+07	9.09502e+06	7.60709e+06	7.01998e+06	2.27392e+06	1.81162e+06	3.08801e+06	80661.7	116079	112787	44936.3	61027.1	26852	20113.4	39839.9	12576.1	1.23264e+07	1.69047e+07	1.34557e+07	C04858	ko00944
Hmcn000773	507.173	179.05	508.179	C21H32O14	[M-H]-	6'-O-Glucosylaucubin	Terpenoids	Sesquiterpenoids	-	3	11894	11026.5	8583.18	84950.7	86925.9	48504.6	117911	164944	122094	76448.4	110397	120790	668737	652655	682151	868976	762973	1.0277e+06	248055	200993	282463	-	-
Lmlp003024	439.218	277.166	438.212	C20H30O7N4	[M+H]+	N'-p-Coumaroylagmatine-glucoside	Alkaloids	Phenolamine	-	2	3.40318e+07	3.14543e+07	3.66247e+07	1.23446e+07	1.27412e+07	1.27956e+07	9.86433e+06	1.29254e+07	1.21647e+07	1.09097e+07	1.06124e+07	1.07675e+07	2.83444e+06	2.91746e+06	3.26033e+06	1.13372e+06	1.49416e+06	1.11325e+06	1.15771e+07	1.58468e+07	1.56423e+07	-	-
Zmcp002924	611.161	287.055	611.161	C27H31O16+	[M]+	Cyanidin-3-O-(2''-O-glucosyl)glucoside	Flavonoids	Anthocyanidins	38820-68-7	3	9	9	9	36695.8	54771.5	50486.1	27756.5	30826.5	24978.1	36744	46124.8	32134.3	29128.7	35881.3	35758.1	18252.2	21191.8	26671.7	27288.3	21005.4	29340.1	C16306	ko00942
MWSslk187	771.237	317.071	770.227	C34H42O20	[M+H]+	Typhaneoside	Flavonoids	Flavones	104472-68-6	3	523571	702614	548986	594758	745520	1.19736e+06	125287	132333	148490	487832	637310	495318	423407	269847	469163	490820	541279	585332	497059	385272	540042	-	-
HX1341	163.039	89.0379	162.032	C9H6O3	[M+H]+	7-hydroxy-2H-1-benzopyran-2-one	Lignans and Coumarins	Coumarins	-	2	2.36399e+07	1.93269e+07	1.67328e+07	4.19575e+06	4.59606e+06	5.1981e+06	2.90474e+06	3.83362e+06	3.56496e+06	2.94916e+07	2.56334e+07	2.88444e+07	5.89948e+06	7.62267e+06	7.34506e+06	4.25655e+06	5.0041e+06	3.9939e+06	8.66202e+06	1.22006e+07	1.08075e+07	-	-
mws0863	213.017	97	214.024	C5H11O7P	[M-H]-	2-Deoxyribose-5'-phosphate	Nucleotides and derivatives	Nucleotides and derivatives	102916-66-5	3	67336.2	80913.1	83716.1	21856.1	17654.7	14655	27036.2	23536.5	15962.4	45173	50806.9	43357.4	24051.8	20426.5	24236.1	21951.4	24661.6	32195.4	27020	37238.6	36366.1	C00673	ko00030,ko01100
HJAP154	469.131	317.085	468.069	C23H16O11	[M+H]+	Galloylisorhamnetin	Flavonoids	Flavonols	-	2	583844	596395	645299	587764	645638	737046	838996	744290	615290	618878	468682	482364	594969	551944	571275	546758	565399	515511	728059	517106	653987	-	-
MWS2442	259.022	96.9688	260.03	C6H13O9P	[M-H]-	D-Fructose 6-Phosphate	Others	Saccharides	643-13-0	1	6.43821e+06	5.93926e+06	5.98497e+06	4.98617e+06	5.07845e+06	4.89458e+06	4.73189e+06	5.84789e+06	4.97761e+06	7.80497e+06	8.49364e+06	8.21917e+06	7.52593e+06	6.69649e+06	7.13707e+06	7.87283e+06	7.37211e+06	8.96469e+06	5.10237e+06	6.10977e+06	7.17579e+06	C00085	ko00052,ko00500,ko00710,ko01100,ko01110,ko01200
MWSmce668	505.994	158.926	506.996	C10H16N5O13P3	[M-H]-	ATP; Adenosine 5'-Triphosphate	Nucleotides and derivatives	Nucleotides and derivatives	56-65-5	3	53415.6	54768.8	66118	337216	435021	288068	534618	445259	424435	317324	299045	370895	436767	384173	367402	520797	508593	453459	230146	276802	324070	C00002	ko00190,ko00195,ko00230,ko00908,ko01100,ko01110,ko01232,ko01240
MWSslk132	285.208	223.211	286.214	C16H30O4	[M-H]-	Hexadecanedioic acid	Lipids	Free fatty acids	505-54-4	1	129558	136260	136660	299666	284802	245895	196217	258000	193318	31325.9	38570.1	40702.7	47849.2	53759.6	61054.7	34832.6	36988	42879.7	116396	103016	143286	C19615	ko00073,ko01100
Lmyn001269	609.146	285.039	610.154	C27H30O16	[M-H]-	Kaempferol-3-O-sophoroside	Flavonoids	Flavonols	19895-95-5	3	1896.77	6055.37	2271.99	14976.6	12805.6	11288.2	35136.5	45180.8	27763.6	6913.76	13252.1	13569.7	5990.88	3134.26	3964.53	7902.37	2442.26	561.535	7339.46	9853.92	10167.7	C12634	ko00944,ko01110
Zaln004057	335.076	179.034	336.085	C16H16O8	[M-H]-	4-caffeoylshikimic acid	Phenolic acids	Phenolic acids	-	1	356800	459786	411106	36375.4	31772.9	27253.1	13997.3	24329.8	16468.3	6.55324e+06	6.75697e+06	7.36491e+06	1.00994e+06	1.28611e+06	1.20344e+06	90368.7	92575.2	75074.2	1.102e+06	1.12957e+06	1.48036e+06	-	-
pmb1096	118.065	91	117.058	C8H7N	[M+H]+	Indole	Alkaloids	Plumerane	120-72-9	1	181307	142815	166508	263880	332462	349888	260936	193971	210169	390712	310357	357276	353053	330994	329566	444052	372829	360869	214460	302309	275663	C00463	ko00380,ko00400,ko01100,ko01110
Hmln004940	659.332	659.32	660.336	C32H52O14	[M-H]-	Capsianoside I	Terpenoids	Ditepenoids	121924-04-7	2	678976	481781	1.03754e+06	1.10802e+06	1.0429e+06	774880	588098	870882	1.50293e+06	1.94769e+07	1.86055e+07	1.86778e+07	2.08167e+07	2.04975e+07	2.44776e+07	1.89093e+07	1.59183e+07	1.93901e+07	5.57477e+06	7.85978e+06	7.15916e+06	-	-
pme3443	207.066	192	208.074	C11H12O4	[M-H]-	Sinapinaldehyde	Phenolic acids	Phenolic acids	4206-58-0	3	9316.73	7206.08	6729.65	20323.2	29900.6	24981.5	10530.7	17634.6	14556	14297.9	18370.3	15586.8	54214.5	60936	50365.2	16923.9	22189.4	21083.1	19477.8	19822.2	26096.5	C05610	ko00940,ko01100,ko01110
mws0847	150.077	133	149.07	C6H7N5	[M+H]+	1-Methyladenine	Nucleotides and derivatives	Nucleotides and derivatives	5142-22-3	3	516900	655881	618084	305186	329325	351899	119067	163879	122075	1.06676e+06	1.07295e+06	1.14163e+06	565400	640491	623535	266717	254434	309878	379664	526423	511620	C02216	-
Lmmn005003	1087.51	1087.5	1088.5	C52H80O24	[M-H]-	Medicagenic acid-3-O-glucuronide-28-O-xylosyl(1,4)-rhamnosyl(1,2)-arabinoside	Terpenoids	Triterpene Saponin	128192-15-4	2	594729	881410	812213	461233	509084	424652	274702	338601	317087	9	9	9	15754.9	27612.3	44896	37622.2	28076.2	35505.1	184712	230988	261483	-	-
mws1060	267.074	135	268.081	C10H12N4O5	[M-H]-	9-(Arabinosyl)hypoxanthine	Nucleotides and derivatives	Nucleotides and derivatives	7013-16-3	3	165500	206651	192147	59257.1	51451.4	53354.8	66134.7	72803.3	62220.6	79717.5	106924	97407.1	70519.5	67708.6	73290.1	148667	134372	150698	65321.3	79173.4	92380.7	-	-
mws1499	149.046	59.0131	150.053	C5H10O5	[M-H]-	D-Arabinose	Others	Saccharides	10323-20-3	3	584924	682045	694187	889244	733670	872287	846651	817205	897407	824151	705260	799951	600110	719082	744201	593369	677561	680595	562115	758242	781038	C00216	ko00040,ko00053,ko00520,ko01100,ko01250
mws1383	243.088	145	242.08	C12H10N4O2	[M+H]+	Lumichrome	Alkaloids	Alkaloids	1086-80-2	3	36703.9	17197.5	16784	21300.7	17111.4	12409.2	29052.3	33659.8	23683.3	18856.1	12386.1	14298	5503.18	21181.2	12771.5	17856.1	16151.9	5268.11	20241.5	17540.2	14274.2	C01727	ko00740
mws0752	185.155	185.156	186.162	C11H22O2	[M-H]-	Undecylic Acid	Lipids	Free fatty acids	112-37-8	3	616873	796915	1.54526e+06	634737	652464	716871	665449	728696	712089	843316	1.44513e+06	1.51968e+06	1.46248e+06	1.45845e+06	1.51232e+06	1.51986e+06	1.49796e+06	743690	570676	700826	809863	C17715	-
mws0636	313.155	166	312.147	C18H20N2O3	[M+H]+	L-Phenylalanyl-L-phenylalanine	Amino acids and derivatives	Amino acids and derivatives	2577-40-4	1	42959.9	30760	21525.5	66857.8	37882	31428.8	105812	79457.4	85296.4	36527.4	22005.7	70026.2	50785.8	114344	101014	103482	134510	105719	76196.1	53672.1	66134.8	-	-
Hmcn006267	181.05	107.01	182.058	C9H10O4	[M-H]-	2,6-Dimethoxybenzoic acid	Phenolic acids	Phenolic acids	1466-76-8	3	5353.7	4687.61	6668.09	7236.15	6816.31	5810.55	3794.61	6582.39	5375.23	11411.6	15727.7	14441.3	3032.33	3656.9	3757.68	2147.46	2612.26	2315.68	4577.78	5721.05	6500.89	-	-
Lmbn000216	147.03	57.0344	148.037	C5H8O5	[M-H]-	3-Methylmalic acid	Organic acids	Organic acids	152204-30-3	3	516666	563408	563040	437253	378089	393792	376801	379776	427547	599705	523155	591060	447446	447209	505068	361585	333743	313437	331669	457010	455027	C06032	ko00290,ko00660,ko01100,ko01210,ko01230
pmp000703	538.15	197.08	520.152	C22H32O14	[M+NH4]+	6'-O-D-Glucosylsweroside	Terpenoids	Monoterpenoids	-	2	4397.23	9	3745.17	271892	281666	359201	2.08783e+06	2.09786e+06	1.84229e+06	13471.8	8060.27	10832.6	14286.6	9720.9	17815.6	20567	17931.7	13051.4	298464	423775	363093	-	-
Lmjp003044	479.118	317.062	478.111	C22H22O12	[M+H]+	Isorhamnetin-3-O-Glucoside	Flavonoids	Flavonols	5041-82-7	3	2.29727e+07	2.23335e+07	2.17323e+07	902940	704413	570921	345787	384668	250673	4046690	3.48077e+06	4.21646e+06	628589	930016	828732	319667	167994	244279	4.75612e+06	6.75345e+06	5.63748e+06	-	-
Lmtp002822	535.145	499.123	534.137	C25H26O13	[M+H]+	Apigenin-6-C-arabinoside-8-C-xyloside	Flavonoids	Flavones	-	2	300887	223091	247731	68156.3	47935.3	65996.7	56129.1	65031	46325.8	446030	377175	403894	156537	200128	232973	57881	47738.8	57357.2	141007	140910	188554	-	-
mws2623	281.249	281.25	282.256	C18H34O2	[M-H]-	11-Octadecanoic acid(Vaccenic acid)	Lipids	Free fatty acids	506-17-2	1	1.49679e+07	1.6664e+07	1.31011e+07	1.37584e+07	1.3343e+07	1.30638e+07	1.14704e+07	1.36358e+07	1.39706e+07	6.30621e+06	8.32846e+06	8.0235e+06	8.0075e+06	7.77538e+06	7.18235e+06	9.44908e+06	9.15033e+06	1.10575e+07	1.15433e+07	1.11506e+07	1.51682e+07	C21944	-
pmp001309	465.103	303.1	464.096	C21H20O12	[M+H]+	6-Hydroxykaempferol-7-O-glucoside	Flavonoids	Flavonols	-	1	1.40939e+07	1.43527e+07	17295382	89040.2	181330	167457	34364.3	39908.1	73200.7	3.07105e+06	3.57438e+06	3.46433e+06	443119	420402	460307	8571.02	19407.8	22351.6	4.17443e+06	3.48921e+06	4.97121e+06	-	-
pme3146	145.062	102	146.069	C5H10N2O3	[M-H]-	β-Ureidoisobutyric acid	Organic acids	Organic acids	2905-86-4	3	15581.4	16235.6	17803.9	18158.1	19023.6	19482.2	3882.43	12411	9808.19	150741	129663	144551	160478	157868	179676	225774	211807	208093	63744	80585.1	91253.8	C05100	-
MWSmce016	138.052	78.0328	137.048	C7H7NO2	[M+H]+	Nicotinic Acid Methyl Ester(Methyl Nicotinate)	Alkaloids	Pyridine alkaloids	93-60-7	1	1.14406e+07	1.04764e+07	9.29902e+06	939840	985589	856586	584589	596859	631964	2.79496e+06	2.2223e+06	2.48506e+06	335195	392460	307607	414338	617531	504234	1.47724e+06	2.10706e+06	1.93651e+06	-	-
pmb0323n	249.124	135.046	250.132	C13H18N2O3	[M-H]-	N-Caffeoylputrescine	Alkaloids	Phenolamine	-	2	6.237e+07	6.70026e+07	2.43891e+08	6.41106e+06	6.41752e+06	5.76209e+06	1.93323e+06	2.4674e+06	2.53716e+06	7.23467e+07	9.23571e+07	8.55654e+07	3.36403e+07	3.59849e+07	3.83193e+07	1.06278e+07	1.46512e+07	1.87208e+07	6.59455e+07	8.11119e+07	9.45145e+07	-	-
pmb2786	293.212	235.172	294.219	C18H30O3	[M-H]-	9-Hydroxy-10,12,15-octadecatrienoic acid	Lipids	Free fatty acids	89886-42-0	3	9	9	9	3834.7	3297.06	3733.95	3734.06	5933.37	4670.75	9	9	9	2228.93	3145.62	2805.47	4952.98	4370.47	4487.8	2481.27	2977.28	3547.87	C16326	ko00592
MWSHY0064	625.174	317.065	624.169	C28H32O16	[M+H]+	Isorhamnetin-3-O-neohesperidoside	Flavonoids	Flavonols	55033-90-4	2	2.96004e+06	3.53857e+06	2.96705e+06	9	603022	442479	155013	140669	195699	5.53022e+06	5.66947e+06	6.04548e+06	5.08905e+06	5.54917e+06	4.90058e+06	5.93246e+06	5.9054e+06	5.83877e+06	2.62692e+06	3.63476e+06	2.80607e+06	-	-
mws0355	441.083	169.02	442.09	C22H18O10	[M-H]-	Catechin gallate	Flavonoids	Flavanols	130405-40-2	3	290204	300121	265642	237447	222587	229146	233531	163466	159021	145563	162095	230179	225589	219614	198065	143775	79986.1	333195	269478	213809	191472	-	-
Hmmp006067	798.499	439.358	780.466	C42H68O13	[M+NH4]+	Oleanolic acid-3-O-glucosyl(1→2)glucoside	Terpenoids	Triterpene Saponin	-	3	17878.2	15465.2	18110.6	4812.71	6034.31	5630.96	3536.22	4203.74	3520.05	9	9	9	9	9	9	9	9	9	6495.39	5050.61	4659.07	-	-
pmn001458	517.156	175	518.164	C22H30O14	[M-H]-	Sibiricose A5	Phenolic acids	Phenolic acids	107912-97-0	3	186829	218303	252394	92058.2	119118	60433	150260	210147	131139	46116.8	92169.1	90121.9	209931	207213	251305	428998	381303	43678.1	160398	146175	204684	-	-
Cmzn005251	433.113	271.062	434.121	C21H22O10	[M-H]-	6-O-Caffeoylarbutin	Phenolic acids	Phenolic acids	136172-60-6	2	9.49392e+06	1.20496e+07	9.26745e+06	272753	264356	229287	232627	291617	237114	6.17628e+06	6.1778e+06	9.54658e+06	6.81441e+06	7.62311e+06	8.28001e+06	437279	533595	566877	3.56064e+06	3.88545e+06	4.97611e+06	-	-
Zmgp004297	281.155	107.052	280.146	C19H20O2	[M+H]+	1-phenyl-7-(4-hydroxyphenyl)-4-ene-3-heptanone	Others	Ketone compounds	-	2	124772	103358	131548	123118	70359.5	200478	229130	173628	107392	98486	120192	216334	264715	252451	312337	190910	199129	97095.4	85950.3	79931	60133.4	-	-
Lmyn007883	287.223	287.223	288.23	C16H32O4	[M-H]-	9,16-Dihydroxypalmitic acid	Lipids	Free fatty acids	38076-49-2	3	233449	247448	244832	895318	940488	818635	714646	843807	707382	187632	232830	224285	327086	368280	384328	121508	119132	121126	324918	374802	462345	-	-
Hmsn002948	417.14	109.03	418.147	C18H26O11	[M-H]-	2-Hydroxyphenol-1-O-glucosyl(6→1)rhamnoside	Phenolic acids	Phenolic acids	-	3	1497.26	509.468	5305.84	8330.96	5139.68	4181.93	15951.6	15530.6	15141	57624.8	53251.5	66304.2	33011.1	29446.8	37125.5	55492.1	56642.9	55293.2	19451.8	27829.9	22953.9	-	-
pmb2792	293.212	193.1	294.219	C18H30O3	[M-H]-	13-Hydroxy-6,9,11-octadecatrienoic acid	Lipids	Free fatty acids	74784-20-6	3	136032	108182	124994	124907	121036	130717	144380	135744	126912	153749	138439	169217	181112	143984	183802	157926	183670	167527	96420.6	131321	136632	-	-
pmp000233	463.123	313.07	462.116	C22H22O11	[M+H]+	Swertiajaponin	Flavonoids	Flavones	6980-25-2	2	78404.5	56243.1	86329.9	28619.5	61616.5	23964.1	30900.3	30740.8	29069.2	1.40187e+06	1.18338e+06	1.16392e+06	768012	890141	752802	412920	335019	397619	352697	302860	432159	C10187	-
Lmmp003215	387.201	207.138	386.194	C19H30O8	[M+H]+	Icariside B2	Others	Ketone compounds	108906-51-0	3	76496.7	20426.1	74893.6	217877	144078	227098	1.03687e+06	789154	370737	224173	106574	58855.2	321606	326805	218064	727068	439436	751505	326823	470968	405708	-	-
MWSmce675	271.083	108.022	272.09	C12H16O7	[M-H]-	Arbutin	Phenolic acids	Phenolic acids	497-76-7	3	16191.8	17914.7	17760	14673	13408.8	17769.6	14862.4	15359.8	9529.08	11963.3	9639.45	12354.1	12355.6	12559.7	10081.1	8736.95	12151.2	8831.65	10861.3	12075.1	15306.9	C06186	ko00010
mws0242	173.082	111	174.089	C8H14O4	[M-H]-	Suberic Acid	Organic acids	Organic acids	505-48-6	3	890335	856734	841369	235081	194794	220928	121333	150476	170928	238798	295512	285438	78809.5	83976.8	76777.3	41114.2	40782.4	33106	238983	269465	338374	C08278	-
Hmln003754	521.205	359.149	522.21	C26H34O11	[M-H]-	Icariside E5	Others	Ketone compounds	126176-79-2	1	1.3309e+06	1.27656e+06	1.6625e+06	2.35341e+06	1.90949e+06	1.60237e+06	4.30465e+06	3.65719e+06	3.93082e+06	260588	460312	401162	1.58619e+06	1.7373e+06	2.26529e+06	2.23514e+06	2.22921e+06	1.96609e+06	1.76704e+06	1.74804e+06	2.37154e+06	-	-
Lmgn000160	131.046	70.0297	132.054	C4H8N2O3	[M-H]-	3-Ureidopropionic Acid	Organic acids	Organic acids	462-88-4	3	47480.2	40453.1	51926.4	819234	734706	916684	590548	685247	708177	492910	448763	510520	703814	731277	738246	1.01663e+06	1.16103e+06	914945	463846	610988	667295	C02642	ko00240,ko00410,ko00770,ko01100
Lacp005602	459.221	211.169	458.215	C22H34O10	[M+H]+	Blumenol C malonyl Glucoside	Terpenoids	Sesquiterpenoids	-	2	24312.9	23815	27278.5	99972.8	118633	106535	73545.9	81200	103003	203322	176681	220096	177312	173489	183463	237776	139808	160154	72425.2	95813.3	104120	-	-
MWS20140	165.088	91.053	164.084	C10H12O2	[M+H]+	Naginata ketone	Others	Ketone compounds	6138-88-1	3	422161	432877	218800	217089	213249	364002	174312	86367.1	114521	77286.8	62112.6	59829.9	40010.6	46935.9	57982.7	27569	27551.6	33438.2	161299	153424	113127	-	-
Lmhp001732	263.13	70.066	262.132	C14H18N2O3	[M+H]+	L-Prolyl-L-Phenylalanine	Amino acids and derivatives	Amino acids and derivatives	13589-02-1	2	75088.6	89125.7	77443.7	86890.3	99999.7	97212.2	111072	136303	97124.7	102404	89646.8	83593.3	90402.7	90373.7	103737	130310	135050	145845	65784.8	88269.7	94218.7	-	-
Zmzn000078	168.988	78.9583	169.998	C3H7O6P	[M-H]-	Dihydroxyacetone phosphate	Others	Saccharides	57-04-5	3	105587	111802	97852	587380	381758	302018	404716	756339	437262	380034	291677	338581	471378	469402	487970	557385	326773	501744	274011	294162	382008	C00111	ko00010,ko00040,ko00051,ko00052,ko00561,ko00562,ko00564,ko00640,ko00710,ko00760,ko01100,ko01110,ko01200,ko01230
MWS80007	311.223	249.221	312.23	C18H32O4	[M-H]-	13-Hydroperoxy-9Z,11E-octadecadienoic acid	Lipids	Free fatty acids	23017-93-8	2	87986.1	91317.9	86429.4	229598	272327	214661	182393	279876	199310	16765.1	28280.5	23182	23059.1	26420.3	27158.6	14464.4	15522.2	16727.7	99478.3	83742	120366	-	-
Lmbn005287	311.223	249.225	312.23	C18H32O4	[M-H]-	7S,8S-DiHODE; (9Z,12Z)-(7S,8S)-Dihydroxyoctadeca-9,12-dienoic acid	Lipids	Free fatty acids	143288-65-7	2	87986.1	91317.9	86429.4	229598	272327	214661	182393	279876	199310	16765.1	28280.5	23182	23059.1	26420.3	27158.6	14464.4	15522.2	16727.7	99478.3	83742	120366	C07354	ko00591
Hmln002806	335.077	179.03	336.085	C16H16O8	[M-H]-	5-O-Caffeoylshikimic acid	Phenolic acids	Phenolic acids	180981-12-8	2	340894	304016	352361	15547.5	17409.3	31959.9	31000.3	25077.1	28718.2	1.37882e+06	1.80194e+06	2.00531e+06	269447	291735	275601	59206.9	40147.2	58612.5	279435	351187	404286	C10434	ko00940,ko00941,ko00945,ko01100,ko01110
Wafn002827	357.119	195.067	358.126	C16H22O9	[M-H]-	Dihydroferulic acid glucoside	Phenolic acids	Phenolic acids	-	2	43326.9	37252.5	26780.4	618763	606885	507251	492678	649006	560023	36795.1	395072	49375.3	562303	111427	73297.6	166248	150002	151334	360792	415821	515129	-	-
Wagp001908	427.207	177.055	426.2	C20H30N2O8	[M+H]+	N-Feruloylputrescine N-glucoside	Alkaloids	Phenolamine	-	1	106451	73073.5	106632	232369	203913	215068	1.35229e+06	1.50239e+06	1.50043e+06	218662	205820	225084	103208	80124.1	81956	117677	68093.4	101482	244815	319823	353425	-	-
pma6218	419.1	383.1	418.126	C21H22O9	[M+H]+	O-MethylNaringenin-8-C-arabinoside	Flavonoids	Flavanones	-	3	79290.7	80252	105161	181106	187953	300366	225793	250078	236074	4.37829e+06	4.52268e+06	3.58913e+06	3.99324e+06	3.11105e+06	3.34271e+06	3.27062e+06	2.55305e+06	3.1201e+06	1.17263e+06	1.42493e+06	1.69301e+06	-	-
Lmyn011818	467.317	467.317	468.324	C30H44O4	[M-H]-	Semialactone	Terpenoids	Triterpene	366450-46-6	2	1.3175e+06	1.22905e+06	1.30708e+06	277293	271978	236463	37628.6	75144.8	37342.4	703233	993826	1.10735e+06	167160	169843	167984	54211.5	45579.9	48648.5	439455	360652	521260	-	-
mws0089	447.093	285.041	448.101	C21H20O11	[M-H]-	Kaempferol-7-O-glucoside	Flavonoids	Flavonols	16290-07-6	2	5.38676e+06	5.72299e+06	5.52383e+06	317176	301040	257859	111640	115616	87834.3	9	9	9	62969.7	53699.2	58223	47960.5	15262.8	27748.2	999885	1.32527e+06	1.44228e+06	-	-
Hmmp003156	595.164	313.07	594.159	C27H30O15	[M+H]+	Isovitexin-7-O-glucoside(Saponarin)	Flavonoids	Flavones	20310-89-8	3	112163	119157	149835	25272.6	47700.8	38796.2	27724.8	23483.9	11545.6	71251.7	57355.2	60042.9	27690.6	2205.25	29726.7	6151.82	5262.4	16538.4	46758.3	59207.9	41743.2	C08064	-
Lmqp003013	387.201	149.096	386.194	C19H30O8	[M+H]+	Citroside A	Terpenoids	Terpene	120330-44-1	3	17953.7	19696.4	52650.7	12329.3	59028.7	34529.7	122340	76162.7	60578.1	139689	81169.4	72138.7	177221	113314	193684	186345	169838	214950	48193.1	56091.1	69134.2	-	-
Zmgn000216	125.001	78.96	126.008	C2H7O4P	[M-H]-	2-Hydroxyethylphosphonic acid	Organic acids	Organic acids	22987-21-9	3	384059	368090	403836	1.04229e+06	1.04225e+06	1.19363e+06	1.1644e+06	1.00753e+06	1.09987e+06	514081	424201	431653	1.02473e+06	1.08608e+06	1.11554e+06	2.09567e+06	2.15748e+06	1.57978e+06	773307	1.1212e+06	1.00002e+06	C06451	ko00440,ko01100,ko01110
MWS4354	282.12	150.079	281.112	C11H15N5O4	[M+H]+	N6-methyladenosine	Nucleotides and derivatives	Nucleotides and derivatives	1867-73-8	2	128168	92709.8	75337.1	87948.9	101569	120919	57630.5	66564.4	36789.8	56252	56648	37728.2	57999.9	67714.1	70806.2	77467.4	80365	74344.8	54319.1	76252.7	76092.6	-	-
Lmqn009304	325.108	293.082	326.115	C19H18O5	[M-H]-	Eucalyptin (5-Hydroxy-7,4'-dimethoxy-6,8-dimethylflavone)	Flavonoids	Flavanones	3122-88-1	3	37909.6	35997.7	32224.9	24040.8	20121.5	21230.4	6799.17	12710.1	8329.6	6247.09	9058.69	10390	4104.94	3545.06	4199.77	1761.57	1387.12	1949.53	15921.8	13240.6	19131.1	-	-
Lmdp003509	435.092	303.061	434.085	C20H18O11	[M+H]+	Quercetin-3-O-xyloside (Reynoutrin)	Flavonoids	Flavonols	549-32-6	3	675190	1.25376e+06	950545	13162.5	7279.63	20516.8	10710.6	5216.76	4965.62	994002	1.14779e+06	577079	97448.6	77735.8	81935.1	4022.66	5599.29	11215.3	298988	263879	375967	-	-
Jmzp008213	327.159	151.07	326.152	C20H22O4	[M+H]+	Dehydrodiisoeugenol	Lignans and Coumarins	Lignans	2680-81-1	3	11562.6	12515.1	6169.68	9477.19	8645.78	14291	5397.86	8012.57	6458.18	49066.9	66187.6	55498.3	3331.36	2225.28	5253.48	18325.2	12115.8	15300.6	13637.2	11076.6	16074.2	C10650	-
Rfmb25702	561.198	357.134	562.205	C28H34O12	[M-H]-	Pinoresinol-4-O-(6''-acetyl)glucoside	Lignans and Coumarins	Lignans	-	3	136975	205265	172401	97224.6	108785	70487.2	62173.1	48751.3	49264.4	9212.61	15783.8	15565.7	9	9	9	9	9	9	69163.5	64864	90559.3	-	-
Lmbn004847	179.071	146.038	180.079	C10H12O3	[M-H]-	4-Methoxyphenylpropionic acid	Phenolic acids	Phenolic acids	-	3	97545.4	104676	93975	124993	113482	105368	29692.3	40210.6	22375.9	257798	347175	371137	44095.9	53280.9	59929.3	10909.4	1738.86	5912.37	81139.9	90679.2	115246	-	-
HJN087	433.12	271.065	434.121	C21H22O10	[M-H]-	Naringenin-4'-O-glucoside	Flavonoids	Flavanones	-	1	1.88239e+07	1.96277e+07	1.98163e+07	703258	795407	668863	457126	535773	565276	7.00913e+06	8.46009e+06	7.99573e+06	2.71541e+06	3.60765e+06	3.5299e+06	1.84097e+06	2.18203e+06	2.42391e+06	5.18545e+06	5.72148e+06	7.33397e+06	-	-
pme2617	166.053	102	165.046	C5H11NO3S	[M+H]+	L-Methionine Sulfoxide	Amino acids and derivatives	Amino acids and derivatives	3226-65-1	3	2.88981e+06	3.07856e+06	2.97978e+06	5.07248e+06	5.55437e+06	5.47477e+06	5.05015e+06	4.45973e+06	5.0926e+06	4.39919e+06	4.60306e+06	4.69241e+06	4.65705e+06	3.26754e+06	4.51049e+06	4.51378e+06	4.75287e+06	4.08775e+06	3.06103e+06	4.43863e+06	3.73462e+06	C02989	ko00270,ko01100
mws0677	219.113	160	218.106	C12H14N2O2	[M+H]+	N-Acetyl-5-hydroxytryptamine	Alkaloids	Plumerane	1210-83-9	2	616966	745404	813028	594484	745692	781228	1.10753e+06	1.15098e+06	1.24819e+06	1.0362e+06	1.01548e+06	1.01671e+06	1.0688e+06	947497	1.05787e+06	1.04115e+06	1.00415e+06	1.0247e+06	784813	981469	1.14092e+06	C00978	ko00380,ko01100,ko01110
Wafp005168	342.133	177.055	341.126	C19H19NO5	[M+H]+	N-Feruloylphenylalanine	Alkaloids	Phenolamine	-	1	19793.4	79073.5	57515.4	477232	438124	454833	4.49238e+06	5.67745e+06	4.18801e+06	32589.2	124878	57873.3	12543.6	9088.45	11644.6	9	9	9	722947	948025	1.04959e+06	-	-
mws1179	433.114	271	434.121	C21H22O10	[M-H]-	Naringenin-7-O-glucoside (Prunin)	Flavonoids	Flavanones	529-55-5	1	7.38123e+06	7.23877e+06	7.53491e+06	128838	130157	117928	133382	225744	141201	5.38239e+06	5.85189e+06	7.75927e+06	5.23846e+06	6.6973e+06	5.74291e+06	432450	472947	552370	2.79206e+06	2.85016e+06	3.82847e+06	C09099	ko00941
pmp000573	447.129	285.08	446.121	C22H22O10	[M+H]+	Acacetin-7-O-galactoside	Flavonoids	Flavones	-	3	57392.5	66841.4	42263.6	75613.3	53994	92353.8	83654.8	43883.6	88997.1	398985	204881	332505	127685	181462	182428	292577	316848	260679	97213.6	102194	135114	-	-
pme2244	190.086	118.065	189.071	C11H11NO2	[M+H]+	3-Indolepropionic acid	Alkaloids	Plumerane	830-96-6	2	6523.88	3530.92	4258.14	44512.5	29451.8	28757.5	18681	19509.7	14284	39276.4	49528.1	43954.3	24807.7	37350.6	37378.9	34550	36609.9	40177.9	31193.2	24179.9	35216.2	-	-
Lmcp000282	162.113	85.0286	161.105	C7H15NO3	[M+H]+	L-Carnitine	Alkaloids	Alkaloids	541-15-1	3	1.93672e+07	1.49729e+07	1.55043e+07	2.58079e+07	1.32788e+07	1.04168e+07	1.09644e+07	1.71062e+07	1.89907e+07	2.48354e+07	2.07403e+07	2.87131e+07	2.01689e+07	3.49715e+07	2.14531e+07	1.9844e+07	2.09736e+07	2.95523e+07	3.16424e+07	2.63992e+07	3.82552e+07	C00318	-
mws0208	145.051	101	146.058	C6H10O4	[M-H]-	Adipic Acid	Organic acids	Organic acids	124-04-9	3	719754	848371	828390	467647	577595	626834	343884	352276	357662	980076	1.40894e+06	1.49543e+06	581769	553496	542521	420583	437148	483768	465902	584931	679578	C06104	ko01100
pme0281	165.019	121.029	166.027	C8H6O4	[M-H]-	Terephthalic acid	Phenolic acids	Phenolic acids	100-21-0	3	2.77224e+06	2.79262e+06	2.78641e+06	3.93494e+06	3.92679e+06	3.4776e+06	2.68896e+06	3.23904e+06	2.71663e+06	2.81186e+06	3.33802e+06	3.49578e+06	3.52482e+06	3.30846e+06	3.29249e+06	3.4242e+06	3.14894e+06	3.71611e+06	2.32139e+06	2.89958e+06	3.39054e+06	C06337	ko01100
Lmwp003442	449.108	287.055	448.101	C21H20O11	[M+H]+	Amoenin	Flavonoids	Flavonols	-	3	296084	182049	533835	857053	643205	374880	309426	194969	218227	809028	774286	861397	269013	257225	340263	29593.9	65069.4	39876.8	471051	322254	406166	-	-
Lmsp004721	625.176	317.07	624.169	C28H32O16	[M+H]+	Tamarixetin-3-O-glucoside-7-O-rhamnoside	Flavonoids	Flavonols	-	3	3.12125e+06	3.21504e+06	2.73711e+06	920668	618985	470353	271182	156839	264699	5.76815e+06	6.01564e+06	6.58971e+06	5.43557e+06	5.70764e+06	5.22465e+06	7.27052e+06	8.62527e+06	6.93734e+06	2.72641e+06	3.97269e+06	3.3158e+06	-	-
Hmmp002150	342.134	177.054	341.126	C19H19NO5	[M+H]+	3,5-Bis(3-methoxy-4-hydroxyphenyl)-2,3-dihydro-2(1H)-pyridinone	Alkaloids	Pyridine alkaloids	-	1	61702.5	87666.1	36005.2	490356	206320	660580	3.36503e+06	3.7372e+06	2.8068e+06	40438.6	45250.9	18964.3	634.371	12471.1	4826.3	2636.71	9770.73	3045.54	1.00175e+06	684857	891309	-	-
Lmdn001925	537.198	375.152	538.205	C26H34O12	[M-H]-	Olivil-4'-O-glucoside	Lignans and Coumarins	Lignans	76880-93-8	3	86741.2	87429	69094.8	103560	88318.6	87117	67498	95321.8	90769.5	55514.3	76805.1	78300	102142	110392	99605	65012.1	66599.2	79229.9	61818.6	69549	88493.4	-	-
MWSHY0040	433.113	271.06	432.106	C21H20O10	[M+H]+	Oroxin A	Flavonoids	Flavones	57396-78-8	2	105482	99255.9	153382	247820	241723	148999	76348.2	74562.6	37041.2	34119.5	46365.8	41960.9	46830.9	14329.8	39693.3	37877.4	54126	31566.7	73075.6	80409.6	103873	-	-
mws0048	431.098	311	432.106	C21H20O10	[M-H]-	Apigenin-8-C-Glucoside (Vitexin)	Flavonoids	Flavones	3681-93-4	3	2.7624e+06	2.6887e+06	2.72405e+06	198026	155491	173202	114493	162087	104722	1.9245e+06	2.7771e+06	2.53811e+06	126855	157063	152974	43565.4	29851.7	72987.3	836683	1.08953e+06	1.22627e+06	C01460	ko00941,ko00944
MA10039492	173.009	71.0341	174.016	C6H6O6	[M-H]-	Dehydroascorbic acid	Others	Vitamin	490-83-5	2	1.28742e+06	1.39954e+06	1.32394e+06	1.06509e+06	1.11913e+06	1.02421e+06	875587	1.10128e+06	941269	3.94933e+06	3.26483e+06	4.04334e+06	1.88456e+06	2.11774e+06	2.1214e+06	1.53373e+06	1.57313e+06	1.72525e+06	1.60057e+06	2.06894e+06	2.34779e+06	C05422	ko00053,ko00480,ko01100
Zmhp006502	549.123	301.075	548.117	C25H24O14	[M+H]+	Kaempferide-3-O-(6''-malonyl)glucoside	Flavonoids	Flavonols	-	3	13063.4	9254.23	15500.7	10114.2	11638.9	5692.58	3181.21	12515.7	6026.18	218581	220044	215726	186461	139104	173267	152355	154868	139845	65399.7	94083.4	91002.8	-	-
pme0519	341.109	119.035	342.116	C12H22O11	[M-H]-	D-Sucrose	Others	Saccharides	57-50-1	1	3.60302e+06	3.65779e+06	2.94459e+06	3.9994e+06	4.61457e+06	3.96863e+06	8.4351e+06	1.08018e+07	8.33381e+06	4.49588e+06	3.35196e+06	4.78807e+06	1.30327e+07	1.23124e+07	1.14015e+07	1.36653e+07	1.20183e+07	1.35905e+07	6.89469e+06	1.00166e+07	8.11309e+06	C00089	ko00052,ko00500,ko01100,ko01110,ko02010
Smhp103736	581.14	413.08	580.143	C26H28O15	[M+H]+	isocarlinoside	Flavonoids	Flavones	83151-90-0	3	580912	473779	298249	75954	99001.8	78965.5	70145.3	63841.1	49979.3	1.27406e+06	1.31337e+06	1.38569e+06	552925	618949	579830	179608	158696	138592	401733	428693	294523	-	-
pme0048	108.013	64	109.02	C2H7NO2S	[M-H]-	2-Aminoethanesulfinic acid	Organic acids	Organic acids	300-84-5	3	30588.7	53300.1	34092.2	133606	86532.1	115852	51230.1	42365.1	67133.5	62074.1	69412.3	76065.6	118927	109163	102869	107272	145317	139245	63393.7	93096.8	77974.7	C00519	ko00430,ko01100
Xmyp005654	449.106	287.056	448.101	C21H20O11	[M+H]+	Kaempferol-4'-O-glucoside	Flavonoids	Flavonols	-	1	2.05868e+07	2.71292e+07	2.27378e+07	1.41286e+06	1.10768e+06	1.54542e+06	481401	518424	502337	9	9	9	90733.4	139760	886400	9	9	9	4.66349e+06	3.50364e+06	5.15219e+06	-	-
mws1360	433.114	269.1	434.121	C21H22O10	[M-H]-	Engeletin	Flavonoids	Flavanonols	572-31-6	3	82337.7	88590.8	106609	5474.82	3514.46	2451.35	2774.85	1171.74	3830.91	27238.2	35608.1	30602.5	11652.2	12548.9	11318.4	10315.4	11230.8	11340.6	20340.9	29713.3	27782.4	-	-
Hmgp005436	609.221	472.14	608.216	C35H32N2O8	[M+H]+	Lyciumamide N	Alkaloids	Phenolamine	-	3	34434.5	40084.4	38557.8	42939.1	27259.5	25607.4	42605.5	41783.5	48589.3	11095.9	8663.35	3544.7	2742.44	4109.23	1285.96	1451.37	2710.21	3299.29	21602.7	22840.4	30396.6	-	-
pmb2871	315.072	153.019	316.079	C13H16O9	[M-H]-	1-O-Gentisoyl-β-D-glucoside	Phenolic acids	Phenolic acids	23445-11-6	3	2.08696e+06	2.24861e+06	2.24534e+06	146009	175715	149845	125806	176934	137320	546999	380941	586353	131043	142865	125535	46206.1	65612.7	51076.3	410038	587540	579907	-	-
pme2914	161.046	99.0501	162.053	C6H10O5	[M-H]-	3-Hydroxy-3-methylpentane-1,5-dioic acid	Amino acids and derivatives	Amino acids and derivatives	503-49-1	3	412976	582057	521702	452814	385547	431876	408735	394419	394476	507523	290315	538815	438574	422398	424052	461319	236673	380440	331378	457342	482246	C03761	-
Lmtn002565	329.11	167.03	330.095	C14H18O9	[M-H]-	1-O-Vanilloyl-D-Glucose	Phenolic acids	Phenolic acids	-	3	111115	126499	124990	48154	67092.8	57573.6	59878.3	65701.7	38917.3	69202.6	63156.9	87840.6	26369.7	26084	25612	18524.5	12987.7	12704	56674	47827	69943.6	C20470	-
pmc1990	299.1	223.1	300.1	C17H16O5	[M-H]-	4'-Hydroxy-5,7-dimethoxyflavanone	Flavonoids	Flavanones	-	3	5.84336e+06	5.60298e+06	5.34053e+06	1.7039e+07	1.50025e+07	1.3082e+07	1.51486e+07	1.77547e+07	1.05589e+07	1.04129e+07	1.27369e+07	1.20383e+07	1.60614e+07	1.90997e+07	1.60211e+07	1.68283e+07	1.16868e+07	1.21163e+07	6.1159e+06	8.54916e+06	8.9086e+06	-	-
pmp001105	757.219	287.055	756.211	C33H40O20	[M+H]+	Kaempferol-3-O-neohesperidoside-7-O-glucoside	Flavonoids	Flavonols	-	3	48403.4	64814.2	36705	135171	97965	100825	31884.7	28656.8	51481.1	20807	2271.9	3537.2	16324.7	7914.83	5273.47	34702.5	21894.2	25713.5	31211.6	44337	44987.7	-	-
HJN003	385.113	223.062	386.122	C17H22O10	[M-H]-	1-O-Sinapoyl-β-D-glucose	Phenolic acids	Phenolic acids	-	2	148321	153877	152751	135446	127599	75139.5	2.01093e+06	2.0578e+06	2.07916e+06	37943	43399.2	55682.2	383377	322725	286069	608308	704436	800091	448423	461102	625906	C01175	ko00940,ko01110
pmb0881	478.293	337.274	477.286	C23H44NO7P	[M+H]+	LysoPE 18:2	Lipids	LPE	-	2	2.56131e+07	2.60505e+07	2.29129e+07	7.22809e+06	1.16405e+07	8.4461e+06	1.33297e+07	1.31138e+07	1.24845e+07	1.14491e+07	1.22201e+07	9.84177e+06	7.89121e+06	9.40602e+06	1.21481e+07	1.04511e+07	1.14037e+07	1.05895e+07	1.21083e+07	1.7108e+07	1.27416e+07	-	-
Lmbn001754	175.061	115.04	176.069	C7H12O5	[M-H]-	3-Isopropylmalic Acid	Organic acids	Organic acids	921-28-8	3	456191	476291	414973	175394	213841	123479	192655	289224	208015	146817	220887	222098	340501	391008	489518	257462	275745	343464	252021	230275	330686	C04411	ko00290,ko01100,ko01110,ko01210,ko01230
Zmhn000892	301.094	139.046	302.1	C13H18O8	[M-H]-	4-O-Glucosyl-3,4-dihydroxybenzyl alcohol	Phenolic acids	Phenolic acids	-	3	75632.4	71910.9	90629.9	24941.9	23599.5	24577.9	8095.29	23729.2	26289.4	25058.7	22484.5	21705.5	11890.5	11758.8	15720.7	7230.93	7249.01	10038.6	18870	27975.8	25477.7	-	-
pme1216	122.03	78	123.032	C6H5NO2	[M-H]-	2-Picolinic acid	Organic acids	Organic acids	98-98-6	3	1.27968e+06	1.43439e+06	1.35355e+06	62523.9	77991.9	60714.1	34504.6	40055.8	51861.2	90982.2	111796	126624	70933	61419	63260	85886.9	81067.3	116992	167548	209488	249312	C10164	ko00380,ko01100
Wafn011571	295.229	195.14	296.235	C18H32O3	[M-H]-	alpha-Hydroxylinoleic acid	Lipids	Free fatty acids	-	2	500334	491396	484369	271157	233115	220211	326565	463682	347345	41317.3	48485.6	47068.3	49228.2	48995.3	53102	58073.3	60171.1	64311.5	193691	208666	276937	-	-
Lmmp004382	371.206	191.142	370.199	C19H30O7	[M+H]+	3-Oxo-α-ionol-β-D-glucoside	Others	Alcohol compounds	-	3	40057.4	137151	101946	118551	171466	200103	164032	286764	255232	254397	187290	308815	435910	255693	396294	343196	252925	435882	247385	166540	204619	-	-
pmb0639	757.219	595.2	756.211	C33H40O20	[M+H]+	Apigenin-8-C-glucoside-7-O-Sophoroside	Flavonoids	Flavones	-	3	505850	588551	612949	115575	121252	110220	173589	47139.2	196493	78302.2	58862.5	63953.8	7980.42	29733.9	34681.8	42666.7	38441.2	52902.3	133476	166631	198756	-	-
MWS5173	112.05	70.0284	111.043	C4H5N3O	[M+H]+	Isocytosine	Nucleotides and derivatives	Nucleotides and derivatives	108-53-2	3	114746	125557	88889.4	129291	188548	129200	167272	158854	113965	265017	315932	298977	197700	161081	224750	292905	322318	280099	142884	209223	163554	-	-
pmn001378	519.187	357.136	520.194	C26H32O11	[M-H]-	Pinoresinol-4-O-glucoside	Lignans and Coumarins	Lignans	41607-20-9	2	580526	722149	599627	140853	140148	137834	82342.8	103348	128104	86726.1	139352	120118	9	9	9	9	9	9	146265	157868	210099	C17529	-
mws0063	271.06	215.071	270.053	C15H10O5	[M+H]+	Genistein	Flavonoids	Isoflavones	446-72-0	3	48495.7	41284.5	71081.8	9	9	9	28096.9	25920.1	26497.7	179851	128219	205423	94064.1	83000.9	121606	100986	81711.2	126852	96915.3	84528.7	124082	C06563	ko00943,ko01100,ko01110
Lmtp004044	597.145	303.043	596.138	C26H28O16	[M+H]+	Quercetin-3-O-apiosyl(1→2)galactoside	Flavonoids	Flavonols	-	2	2.12147e+07	2.91687e+07	2.11313e+07	1.15553e+06	1.09246e+06	1.64096e+06	75949.2	77426.4	127438	142584	241548	133510	9	9	9	9	8610.42	4362.19	4.73623e+06	5.68413e+06	7.03888e+06	-	-
mws0179	367.103	190.9	368.111	C17H20O9	[M-H]-	Chlorogenic acid methyl ester	Phenolic acids	Phenolic acids	29708-87-0	2	179429	163499	165662	47899.5	55720.3	30774.8	46878.5	53939.6	52566.3	229832	304759	382104	218561	184660	211439	73770.3	89101.8	104636	112834	116156	159055	-	-
Lmlp001883	304.149	138.094	303.147	C17H21NO4	[M+H]+	Scopolamine	Alkaloids	Tropan alkaloids	51-34-3	3	9	9	9	215887	103351	139097	143568	150385	172367	118535	157935	139227	309266	296409	249347	264205	294855	244472	110282	159300	120167	C01851	ko00960,ko01100,ko01110
Lmhp009384	679.39	263.237	678.383	C33H58O14	[M+H]+	1-Linoleoylglycerol-2,3-di-O-glucoside	Lipids	Glycerol ester	-	2	8329.72	7805.53	3851.66	8747.53	11892.3	5927.02	6455.58	6354.77	8236.16	4763.64	7352.6	7279.39	14527.6	14024.9	13216.2	13858.7	17839.2	13316.2	15805.7	15350.9	10760.8	-	-
Hmmn003964	359.135	197.08	360.142	C16H24O9	[M-H]-	7-Deoxyloganic acid	Terpenoids	Monoterpenoids	22487-36-1	3	156108	150835	169889	119742	145126	120993	39535.8	166042	94099.1	411958	475088	550903	739846	555692	531986	525375	570431	602875	258616	306208	383885	C11636	ko00902,ko01110
pmb3000	503.12	341.1	504.127	C24H24O12	[M-H]-	Chrysoeriol-7-O-(6''-acetyl)glucoside	Flavonoids	Flavones	-	3	360991	337528	223340	18225	10483.1	13295.6	24445.6	31318.2	15583	75584.4	99427.3	74826.2	72858.4	76311.8	63604	36552.1	33326.7	27526.1	79948.7	53681.4	74735.2	-	-
pmb0665	611.161	465.1	610.153	C27H30O16	[M+H]+	Orientin-7-O-glucoside	Flavonoids	Flavones	-	3	1.76735e+06	1.31102e+06	1.38622e+06	79872.8	65011.2	93101.9	19802.8	12481.7	6470.2	2.96944e+06	2.93766e+06	2.44174e+06	1.1529e+06	1.58296e+06	1.27279e+06	330193	337593	226423	940668	1.1158e+06	741795	-	-
Hmpp003270	449.108	287.05	448.101	C21H20O11	[M+H]+	Luteolin-4'-O-glucoside	Flavonoids	Flavones	6920-38-3	2	2.85252e+07	3.60479e+07	3.45296e+07	1.44604e+06	1.36462e+06	2.463e+06	632606	757637	625695	740407	626892	586158	611866	981944	729724	528144	543036	116758	7.82612e+06	6.16888e+06	9.30098e+06	-	-
pme1605	593.151	285	594.159	C27H30O15	[M-H]-	Kaempferol-3-O-robinobioside(Biorobin)	Flavonoids	Flavonols	17297-56-2	3	2.48569e+06	2.44892e+06	2.5798e+06	123868	112684	102299	68552.9	67414.4	74123.1	80034.3	115019	105246	80026.2	51999.6	63426.9	142101	144685	168909	484034	435447	636444	-	-
Lmgn000219	101.024	55.0184	102.032	C4H6O3	[M-H]-	Succinic semialdehyde	Organic acids	Organic acids	692-29-5	3	90470	76241.7	66281.5	91310.8	48114.7	54700.4	55410.9	71938.5	75256.7	71378.7	97330.3	59916.3	44374.7	79148.8	49170.6	56868.2	46343.8	55083.7	49657.3	68706.9	74509	C00232	ko00250,ko00350,ko00650,ko00750,ko00760,ko01100,ko01200
pmn001716	447.093	285.041	448.101	C21H20O11	[M-H]-	Carthamone	Flavonoids	Chalcones	86579-00-2	2	4.89883e+06	5.47171e+06	5.40305e+06	245613	154284	166327	31591.3	31957.3	20624.8	1.51383e+06	1.83185e+06	1.77159e+06	140930	150221	140029	24446.2	25504.1	39625.2	1.49964e+06	1.78387e+06	2.23758e+06	C08598	-
Zmdp000972	136.042	91.0537	135.035	C4H9NO2S	[M+H]+	S-Methyl-L-cysteine	Amino acids and derivatives	Amino acids and derivatives	1187-84-4	2	228706	241179	303101	1.45781e+06	2.1526e+06	2.0036e+06	1.35804e+06	1.28533e+06	998155	1.46008e+06	1.76392e+06	1.79578e+06	1.26026e+06	1.12191e+06	1.58837e+06	1.46879e+06	1.54361e+06	1.54159e+06	1.00033e+06	1.37366e+06	966045	C22040	ko02010
pmb3023	449.109	287	450.116	C21H22O11	[M-H]-	Eriodictyol-8-C-glucoside	Flavonoids	Flavanones	1023271-51-3	3	459003	586187	361281	45129.8	122077	29735.5	35078	54598.3	206937	354359	346184	409847	56574	73663.4	52086.4	48829.9	51774.7	31730.4	204207	263991	309807	-	-
HX1364	355.104	163.036	354.095	C16H18O9	[M+H]+	isoscopoletin-glucoside	Lignans and Coumarins	Coumarins	-	1	7.73179e+06	7.21921e+06	7.73325e+06	197688	233794	209100	323146	390230	352651	2.885e+07	3.74256e+07	3.08471e+07	5.99863e+06	7.72342e+06	7.09881e+06	2.82337e+06	1.99675e+06	1.86675e+06	7.80441e+06	8.26326e+06	1.12283e+07	-	-
Zblp004717	625.174	317.07	624.169	C28H32O16	[M+H]+	3'-methoxyquercetin-3-O-L-rhamnosyl(1→2)-glucopyranoside	Flavonoids	Flavonols	-	1	3.6803e+06	2.98157e+06	2.58479e+06	822238	593306	525862	183171	102641	198410	5.7723e+06	5.99529e+06	6.15307e+06	5.25792e+06	5.96896e+06	4.43085e+06	6.1464e+06	7.60073e+06	6.64794e+06	2.46809e+06	3.59823e+06	2.698e+06	-	-
Zmyn004676	293.213	113.098	294.219	C18H30O3	[M-H]-	17-Hydroxylinolenic acid	Lipids	Free fatty acids	-	2	221371	215217	223540	78254.9	74217	61469.7	89717.2	129098	93892.3	14313.8	16821.9	14966.5	15545.7	13726.7	16116.4	19205	15225.5	16842.1	71678.2	63144.5	93436.5	C16346	ko00592
Zmhn002334	355.104	193.049	356.111	C16H20O9	[M-H]-	6-O-Feruloyl-β-D-glucose	Phenolic acids	Phenolic acids	137887-25-3	2	40568.9	55558.3	54707.9	187315	180620	143087	1.20295e+06	824636	666020	96775.8	86329.4	136744	238651	292651	252961	497063	499758	595866	271465	226652	340712	-	-
Zmyn004449	309.208	171.103	310.214	C18H30O4	[M-H]-	9-Hydroxy-12-oxo-10(E),15(Z)-octadecadienoic acid	Lipids	Free fatty acids	-	2	24445.7	24024.5	24332.3	21107.9	17910.3	17321.2	12200.7	19240.3	14385.7	4838.07	7123.88	7278.93	9338.09	8648.64	9701.69	4149.29	3796.51	5490.85	13012.5	12160.2	17613.1	C21923	ko00592,ko01110
Hmsn003773	529.314	529.314	530.322	C31H46O7	[M-H]-	Phytolaccic acid G	Terpenoids	Triterpene	-	2	9	9	9	167925	159576	128467	76525	117978	94615	124703	169054	169135	56992.8	57585.6	55189.1	40069.8	35625.5	45154.1	398005	332808	500500	-	-
Lmnp002845	463.13	343.09	462.116	C22H22O11	[M+H]+	Hispidulin-8-C-glucoside	Flavonoids	Flavones	-	2	69699.6	56380.3	66912.6	19734.9	24943	26403.6	17668.8	17745.1	5901.38	1.04555e+06	711040	1.04249e+06	478842	415185	470890	252051	227144	229328	243060	297666	368149	-	-
MWSmce083	207.072	133.033	208.074	C11H12O4	[M-H]-	Ferulic acid methyl ester	Phenolic acids	Phenolic acids	2309-07-1	3	11877.3	16987.3	18335.4	55527.9	57714.4	52800.3	153175	188954	187025	18910.5	19877.3	15576.4	56895.3	52834.1	45214	63853	75848	79973.2	79043.3	104434	120825	-	-
Rfmb091	295.228	195.139	296.235	C18H32O3	[M-H]-	9S-Hydroxy-10E,12Z-octadecadienoic acid	Lipids	Free fatty acids	15514-85-9	2	292879	333164	333084	172725	171174	129041	226469	312846	232409	26503.4	33026.2	32724.8	34220	35123.3	35487.5	39636.4	40296.3	42947.5	127889	120555	174517	C14767	ko00591
Lssp210093	330.133	177.055	329.126	C18H19NO5	[M+H]+	7-hydroxy-N-trans-ferulic tyramine	Others	Saccharides	-	1	27999.8	34623	46266.9	844581	1.34429e+06	1.87754e+06	1.46987e+06	2.35349e+06	1.68346e+06	25758.9	17187.6	19352.2	5925.4	4017.78	13049.2	12752.4	14707.2	4575.91	566270	854165	676847	-	-
Lmmn003323	271.228	225.22	272.235	C16H32O3	[M-H]-	2-Hydroxyhexadecanoic acid	Organic acids	Organic acids	764-67-0	2	5.65809e+06	5.32757e+06	4.93533e+06	1.14642e+06	1.21995e+06	1.02192e+06	738064	1.07936e+06	838341	1.81327e+06	2.6555e+06	2.85934e+06	831022	639874	772496	1.02878e+06	1.06121e+06	1.24517e+06	1.77828e+06	1.82011e+06	2.53428e+06	-	-
Lmhp008885	440.277	299.258	439.27	C20H42NO7P	[M+H]+	LysoPE 15:0(2n isomer)	Lipids	LPE	-	1	83767.9	85424	72273.1	141499	142636	143588	137839	109259	119956	57212.7	54455	52178.2	54320.1	57142.3	53820	29759.5	37064.1	31263.3	64283.6	81545.2	98086.4	-	-
pmn001419	325.093	163.04	326.1	C15H18O8	[M-H]-	1-O-p-Coumaroyl-β-D-glucose	Phenolic acids	Phenolic acids	7139-64-2	1	4.05003e+06	4.20288e+06	3.11466e+06	2.96215e+06	3.25058e+06	2.48004e+06	2.04717e+06	2.69681e+06	1.62162e+06	1.63556e+06	1.84848e+06	2.11185e+06	1.93818e+06	3.86371e+07	2.00461e+06	1.97013e+06	1.73412e+06	3.14913e+07	1.9835e+06	1.79582e+06	2.64532e+06	C16827	-
Hmfn000531	175.025	87.0088	176.032	C6H8O6	[M-H]-	L-Ascorbic acid (Vitamin C)	Others	Vitamin	50-81-7	1	11330	41746	24399.6	1.3447e+07	1.35552e+07	1.59727e+07	2.21825e+07	2.0206e+07	1.93964e+07	2.45964e+06	1.7222e+06	2.35372e+06	3.47191e+07	3.89421e+07	3.88582e+07	3.64556e+07	3.36927e+07	4.11185e+07	1.15509e+07	1.73917e+07	1.36378e+07	C00072	ko00053,ko00480,ko01100,ko01110,ko01240
pme2746	784.15	437	785.157	C27H33N9O15P2	[M-H]-	Riboflavin 5'-Adenosine Diphosphate	Nucleotides and derivatives	Nucleotides and derivatives	146-14-5	1	1.64169e+06	1.5862e+06	1.45129e+06	1.1171e+06	1.17818e+06	935207	1.39052e+06	2.08568e+06	1.69604e+06	1.10698e+06	1.40378e+06	1.52706e+06	1.44198e+06	1.421e+06	1.48919e+06	2.50095e+06	2.17652e+06	2.9076e+06	1.41477e+06	1.34469e+06	1.94285e+06	C00016	ko00740,ko01100,ko01110,ko01240
pmb3107	359.098	182.1	360.106	C15H20O10	[M-H]-	Glucosyringic Acid	Phenolic acids	Phenolic acids	-	3	54530.1	68271.9	63307.6	2.93801e+06	2.57503e+06	2.53682e+06	5.68341e+06	5.64577e+06	5.3048e+06	199448	196151	197475	21467	22113.6	19962.3	11512	6821.84	900.547	1.38665e+06	1.65433e+06	2.09432e+06	-	-
pmf0319	195.066	137	196.074	C10H12O4	[M-H]-	Acetosyringone	Others	Ketone compounds	2478-38-8	3	16755.6	21119.7	18844.4	144513	99473.8	84795.4	200096	280731	223829	1518.8	9	2349.88	9	2960.28	679.796	2915.1	1612.42	3673.46	50012.8	40301.2	61409.6	C10664	-
MWS4295	299.259	253.251	300.266	C18H36O3	[M-H]-	DL-2-hydroxystearic acid	Lipids	Free fatty acids	629-22-1	2	191295	207656	167426	217954	229948	216267	176209	247776	200701	127820	191663	194643	165407	172561	161383	264929	265261	284132	162326	173568	236332	-	-
Zmdn001564	293.115	164.072	294.122	C14H18N2O5	[M-H]-	γ-Glutamylphenylalanine	Amino acids and derivatives	Amino acids and derivatives	7432-24-8	3	22425.9	17195.3	16745.8	155550	143166	118859	80957.8	108392	116712	93836.8	113884	149527	88925.7	88810.2	80905.7	123226	95592.2	137884	73287.4	72835.6	103202	-	-
pme2559	174.041	88	175.048	C6H9NO5	[M-H]-	N-Acetyl-L-Aspartic Acid	Amino acids and derivatives	Amino acids and derivatives	997-55-7	3	301222	325217	326784	133181	106571	136430	120620	122336	127583	140870	76435.6	78974.8	54207.4	49187	41101.1	81970	69411.2	65053.1	82200.5	125355	114997	C01042	ko00250,ko01100
MWSmce326	355.064	96.9691	356.073	C9H17N4O9P	[M-H]-	AICAR phosphate (Acadesine phosphate)	Nucleotides and derivatives	Nucleotides and derivatives	681006-28-0	2	37206.7	10462.1	49327.8	58141.2	39386.5	43373.9	57176.1	52033.3	73544.3	54819.5	33995	46909.4	43126.5	39677.3	46270.2	33919.8	35926.9	44075	39448	56405.6	59759.6	-	-
Cmxn004016	451.128	289.078	452.132	C21H24O11	[M-H]-	Dihydromarein	Flavonoids	Chalcones	-	2	20608.1	25324.5	34229.5	10417.5	10347.7	10784.9	1963.01	19050.6	6577.27	160542	149305	140097	65950.3	98045.6	78254.7	6301.34	4964.66	2694.53	27966.3	32064.7	41891.8	-	-
MWS2066	143.051	115.055	144.058	C10H8O	[M-H]-	1-Naphthol	Phenolic acids	Phenolic acids	90-15-3	3	1726.45	1862.19	1899.91	5145.47	4936.94	4589.28	4821.39	3011.51	4130.73	2403.17	3289.65	2950.22	8352.88	6423.01	6431.09	4395.47	3477.5	5632.08	2078.09	2028.75	2906.59	C11714	-
Zmtp102902	339.107	177.055	338.1	C16H18O8	[M+H]+	α-Hydrojuglone glucoside	Quinones	Quinones	-	2	112426	103242	50534.5	656012	417728	549847	1.43691e+06	1.32121e+06	1.86322e+06	169296	105832	144513	441211	556805	467362	609315	2.11508e+06	1.23525e+06	630653	550872	825499	-	-
mws0147	117.056	59	118.063	C5H10O3	[M-H]-	β-Hydroxyisovaleric acid	Organic acids	Organic acids	625-08-1	3	203459	115000	132179	277389	540218	257392	144107	192758	241276	207440	225424	239588	240040	281785	193428	193168	253397	225121	146012	147024	207632	C20827	ko00280,ko01100
Lmzp002365	465.139	303.09	464.131	C22H24O11	[M+H]+	Hesperetin-7-O-glucoside	Flavonoids	Flavanones	31712-49-9	3	315154	389897	311333	125363	90349.7	131947	225787	229290	220058	940501	872722	886617	364068	352483	431430	153755	252793	229586	162089	248289	227858	C16422	ko00941
mws2212	179.035	135.046	180.042	C9H8O4	[M-H]-	Caffeic acid	Phenolic acids	Phenolic acids	331-39-5	2	2.71936e+06	2.72599e+06	2.80278e+06	323998	373226	282647	136720	200752	159191	862562	1.18165e+06	1.1302e+06	327370	329145	365549	126057	123718	139273	678992	801484	1.03015e+06	C01197	ko00940,ko01100,ko01110
Zmhp003514	301.072	286.054	300.063	C16H12O6	[M+H]+	6,7,8-Tetrahydroxy-5-methoxyflavone	Flavonoids	Flavones	-	3	12604.1	13745.3	10100.5	22443.2	23308	27185.7	16738.7	14290.5	14309.5	9	9	9	9	9	9	9	9	9	8375.32	10866.3	7181.92	-	-
pma0149	341.079	207.066	340.079	C15H16O9	[M+H]+	Sinapoyl malate	Phenolic acids	Phenolic acids	92344-58-6	3	107799	125571	98510.4	758804	736637	614669	969233	1.02799e+06	868785	719655	828212	718651	1.59211e+06	1.53232e+06	1.44669e+06	1.91101e+06	2.20935e+06	1.96106e+06	591444	901654	853776	C02887	ko00940,ko01110
mws0264	341.109	119.035	342.116	C12H22O11	[M-H]-	D-Trehalose	Others	Saccharides	99-20-7	3	585713	347451	925459	494602	591308	626696	1.72189e+06	1.86513e+06	1.18197e+06	920362	318144	639145	1.2231e+06	1.30828e+06	2.0812e+06	3.13409e+06	2.09474e+06	2.45382e+06	857278	1.07318e+06	1.32264e+06	C01083	ko00500,ko01100,ko01110,ko02010
Zmsp001834	169.05	65	168.042	C8H8O4	[M+H]+	2,6-Dimethoxy-1,4-benzoquinone	Quinones	Quinones	530-55-2	2	116256	116713	109395	197671	206261	212225	118564	108208	117478	139850	118581	105629	22861.4	24183.9	36228.7	48018.9	29887.9	11874.9	70738.6	104443	106905	C10331	-
Zmhn001446	579.208	417.156	580.216	C28H36O13	[M-H]-	Syringaresinol-4'-O-glucoside	Lignans and Coumarins	Lignans	7374-79-0	3	401199	342160	456762	507179	498081	416820	337928	526477	471295	25267.3	30839.5	38885.9	19640.5	10517.4	20848.8	22902	20234.6	23294.4	178708	211729	272445	C10890	-
pmb0566	581.15	383.2	580.143	C26H28O15	[M+H]+	Luteolin-7-O-glucoside-5-O-arabinoside	Flavonoids	Flavones	-	3	58651.7	95566.1	168974	24907.1	41823.8	26169.4	20354.1	17651.7	24255.2	51024.4	54368.2	18839.8	10797.8	10805.3	25291.2	5003.83	6147.77	2631.86	53045.6	44906.2	34122.2	-	-
MWS0952	380.257	78.9591	381.264	C18H40NO5P	[M-H]-	Dihydrosphingosine-1-Phosphate	Lipids	Sphingolipids	19794-97-9	3	12323.7	11634.7	11168.3	3944.64	4826.33	2782.4	3084.69	4101.26	4318.41	2967.69	3556.18	3572.93	1967.05	1930.85	1465.87	9	9	9	3987.37	3769.49	5522.84	C01120	ko00600,ko01100
pme1261	206.139	76	205.131	C9H19NO4	[M+H]+	D-Panthenol	Others	Saccharides	81-13-0	3	15449.4	13329.2	7048.29	26153.2	41902.1	37633.7	29581.2	21181.2	18573.4	6654.98	12476	7524.11	6430.87	28635.1	19557.2	5161.13	10891.6	57464.7	11416	10410.4	15486.7	C05944	ko00770
Zbsp003376	193.086	147.079	192.079	C11H12O3	[M+H]+	Isoshinanolone	Quinones	Quinones	-	2	69971.6	63167.6	62658.7	96250.3	126211	139113	153167	132953	185915	45341	74467.9	67370.8	26830.4	66964.5	47459.9	18677.5	14255.7	32023.3	89030.2	57992.5	70108.5	-	-
Zasp102439	118.064	91.0537	117.058	C8H7N	[M+H]+	m-Aminophenylacetylene	Alkaloids	Alkaloids	-	1	107612	123357	113632	213057	257679	254441	161630	173837	169359	324476	295095	322828	286024	294738	259913	280455	319480	263648	152246	237059	203695	-	-
Lmcp003086	441.175	261.112	440.168	C21H28O10	[M+H]+	Sarcaglaboside F	Terpenoids	Sesquiterpenoids	-	3	23644.5	32825.4	29889	147062	136192	132134	286188	296829	340486	23060.1	40406.3	24557.8	150536	108851	151902	326267	352009	340993	135511	112133	172162	-	-
mws0749	137.024	93	138.032	C7H6O3	[M-H]-	4-Hydroxybenzoic acid	Phenolic acids	Phenolic acids	99-96-7	3	571124	535085	563156	231802	230593	175241	154730	153130	140826	166192	143821	177201	287142	278131	275680	163344	127776	199651	235900	208497	313868	C00156	ko00130,ko00790,ko01100,ko01110,ko01240
Lmmn000774	343.103	181.051	344.111	C15H20O9	[M-H]-	Dihydrocaffeoylglucose	Phenolic acids	Phenolic acids	-	3	829246	829185	657273	1.66723e+06	1.8271e+06	1.48891e+06	5.09832e+06	6.25886e+06	5.42244e+06	1.10911e+06	1.25976e+06	1.41917e+06	374894	303089	318646	375051	357438	367486	1.51895e+06	1.49845e+06	2.15448e+06	-	-
Zmgn000217	129.019	85.0298	130.027	C5H6O4	[M-H]-	Methylenesuccinic acid	Organic acids	Organic acids	97-65-4	3	27789.6	48761.2	33494.6	432917	400840	548667	681871	551725	646422	193217	102300	140384	223631	222852	215656	408877	519796	338345	245504	378662	301971	C00490	ko00660,ko01100
Zmfn000481	535.037	323.026	536.044	C14H22N2O16P2	[M-H]-	Uridine-5'-Diphosphate-D-Xylose	Nucleotides and derivatives	Nucleotides and derivatives	3616-06-6	3	413935	502877	608493	206362	191766	231714	312278	251077	297704	432888	341799	335606	364078	368446	358786	531299	510693	454058	277765	424812	328448	C00190	ko00520,ko00908,ko01100,ko01250
pme0075	188.056	128	189.064	C7H11NO5	[M-H]-	N-Acetyl-L-glutamic acid	Amino acids and derivatives	Amino acids and derivatives	1188-37-0	3	104669	97554.8	128438	87302.6	84313.8	79065.4	51043.9	52674.5	53702.1	105458	65835.8	93952.8	134875	104252	106732	91643.5	97496.1	80600.5	61408.5	95096.1	87840.1	C00624	ko00220,ko01100,ko01110,ko01210,ko01230
pmp000241	625.14	505.09	624.133	C27H28O17	[M+H]+	Luteolin-6-C-(2''-glucuronyl)glucoside	Flavonoids	Flavones	-	2	19881.9	4852.57	3593.36	2365.56	5933.81	9	9	9	9	103305	64883	108507	37322.8	51175.2	34073.9	23751.7	35533.2	16248.7	40265.2	27981.7	28224.5	-	-
Zmgn002106	206.084	58.0299	207.089	C11H13NO3	[M-H]-	N-Acetyl-L-phenylalanine	Amino acids and derivatives	Amino acids and derivatives	2018-61-3	3	153008	202170	162221	360326	334272	300445	435450	552528	436154	62974.6	66816.1	93190.2	42804.8	50401	52895	43154.6	39135.6	55628.6	185173	164958	248496	C03519	ko00360,ko01100
Ymmg000006	281.139	123.082	282.147	C15H22O5	[M-H]-	Rugosic acid A	Others	Others	-	2	168692	162615	198023	57130.2	50318.3	57290.8	24776.3	30045.6	19135.9	435011	606536	562973	601511	638957	665771	346258	288228	323992	222416	265880	341837	-	-
Lmbn001981	137.024	93.0346	138.032	C7H6O3	[M-H]-	2,5-Dihydroxybenzaldehyde	Phenolic acids	Phenolic acids	1194-98-5	3	620383	727228	568413	286029	244368	223712	178906	181243	163483	186251	234974	196616	305845	323277	328760	211976	205265	183101	242816	275120	367038	C05585	ko00350,ko01100
Lhqp101806	385.113	223.06	384.106	C17H20O10	[M+H]+	Eleutheroside B1	Lignans and Coumarins	Coumarins	16845-16-2	2	802510	813228	804265	982896	831833	1.02922e+06	486060	401249	481199	1.34348e+06	1.27225e+06	1.65005e+06	1.08307e+06	1.28884e+06	1.06234e+06	1.00688e+06	799968	750787	663672	1.0045e+06	995602	-	-
MWS5235	299.261	253.254	300.266	C18H36O3	[M-H]-	12-Hydroxyoctadecanoic acid	Lipids	Free fatty acids	106-14-9	2	95657.4	96130.7	93243.1	76652.4	74915.7	65553.1	17728.5	21802.4	16943.3	18647.5	22152.9	21117.1	12155	15223.7	13795.7	8423.08	9801.78	12040.3	33841.2	30934	46217.7	-	-
pmb0374	136.062	118.9	135.054	C5H5N5	[M+H]+	2-Aminopurine	Nucleotides and derivatives	Nucleotides and derivatives	452-06-2	2	190300	136106	172080	78784.3	79701.5	78499.7	99238.7	84774	69052.8	63088.8	61773.3	64587.6	54774.3	55237.7	58313.8	48992.1	58856.7	53845.7	53543.7	84058.4	71101	-	-
Zmyn000110	258.039	78.9583	259.046	C6H14NO8P	[M-H]-	D-Glucosamine 1-phosphate	Others	Saccharides	2152-75-2	3	45627.1	48089.6	35822.8	37933.2	36754.2	44837.3	26647.8	27867.8	18157.1	45229	54634.6	56231.8	27129.5	28616.5	32841.4	34722	31453.4	43760.7	27241.5	27064	39016	C06156	ko00520,ko01100,ko01250
mws4170	179.056	59.0139	180.063	C6H12O6	[M-H]-	D-Glucose	Others	Saccharides	50-99-7	3	3.49955e+07	3.21284e+07	2.84191e+07	2.43469e+07	2.64193e+07	2.86461e+07	4.08828e+07	4.05704e+07	3.23844e+07	4.12594e+07	3.80267e+07	3.29553e+07	3.06755e+07	2.58757e+07	2.56113e+07	2.48116e+07	2.24367e+07	2.2889e+07	2.23784e+07	3.13325e+07	3.50729e+07	C00031	ko00010,ko00030,ko00052,ko00500,ko00520,ko01100,ko01110,ko02010
Qabp005811	769.401	607.345	768.393	C39H60O15	[M+H]+	Tupistroside B-glucoside	Steroids	Steroidal saponins	-	2	317667	264623	339965	28823.6	21747.1	31775.7	6758.54	7113.7	5518.44	11445.5	19136	24922.2	13073.4	16937.3	19096.3	9	9	9	129719	201946	160998	-	-
pmb0786	180.087	163.06	179.079	C6H13NO5	[M+H]+	D-Glucosamine	Others	Saccharides	3416-24-8	3	4.3591e+06	6.35842e+06	1.00431e+07	8.15996e+06	5.19653e+06	4.69973e+06	4.1447e+06	7.22274e+06	5.71376e+06	6.04116e+06	4.7165e+06	7.05855e+06	5.15556e+06	6.06804e+06	4.39629e+06	6.58378e+06	6.05594e+06	5.49744e+06	3.42683e+06	5.1872e+06	5.18711e+06	C00329	ko00520,ko01100,ko01250
HJAP127	757.218	303.051	756.212	C33H40O20	[M+H]+	Quercetin-3-O-(2''-O-Rhamnosyl)rutinoside	Flavonoids	Flavonols	55696-57-6	2	1.90916e+07	2.14144e+07	2.1171e+07	326876	582755	469401	61622.6	81783.5	53555.2	384061	323699	398641	33513	14111.8	40421.2	19174.2	19777.1	26947.3	7.10567e+06	5.04122e+06	4.83704e+06	-	-
Lmhp003217	625.17	317.06	624.169	C28H32O16	[M+H]+	2'-Hydoxy-5-methoxyGenistein-O-rhamnosyl-glucoside	Flavonoids	Isoflavones	-	3	2.22807e+06	3.35926e+06	3.12394e+06	792832	656140	536576	226287	140027	239468	5.02143e+06	5.9548e+06	6.59781e+06	4.71972e+06	5.37071e+06	5.08655e+06	6.3304e+06	7.30468e+06	6.38991e+06	2.31549e+06	3.58273e+06	2.76837e+06	-	-
Lmsn002247	299.077	137.024	300.084	C13H16O8	[M-H]-	1-O-Salicyloyl-β-D-glucose	Phenolic acids	Phenolic acids	60517-74-0	1	1.33497e+06	1.53993e+06	1.48405e+06	1.12566e+06	1.05008e+06	836475	707438	958621	778832	693075	703861	941315	3.14582e+06	3.52952e+06	3.30337e+06	3.32455e+06	3.09817e+06	48698.4	1.17285e+06	1.45416e+06	1.8319e+06	-	-
MWS0559	161.046	71.0136	162.053	C6H10O5	[M-H]-	1,6-anhydro-β-D-glucose	Others	Saccharides	498-07-7	3	1324562	1.23476e+06	1.33298e+06	1.26293e+06	1.11938e+06	1.14481e+06	1.26938e+06	1.33638e+06	1.5033e+06	1.52217e+06	1.26904e+06	1.41235e+06	875070	1.03277e+06	1.01188e+06	969626	1.03949e+06	940514	886324	1.27454e+06	1.38981e+06	-	-
Lmsp003161	757.219	287.056	756.211	C33H40O20	[M+H]+	Kaempferol-3-O-sophoroside-7-O-rhamnoside	Flavonoids	Flavonols	-	3	75579.4	51543.8	41709.2	17575.6	15884.4	21111.7	11997.9	14442.3	10740.4	739.266	4233.76	1017.6	9	9	9	4209.57	3799.46	4130.26	12703	17982.8	12232.7	-	-
Zmpn000199	209.03	85.0297	210.038	C6H10O8	[M-H]-	D-Galactaric acid	Others	Saccharides	526-99-8	3	228434	117253	256365	303058	324710	296311	302623	416186	347844	319508	380429	430487	453934	474036	372319	392061	391931	491071	292295	268590	402940	C00879	ko00053,ko01100
Cmyp005063	425.176	147.044	424.173	C21H28O9	[M+H]+	Grandidentatin	Phenolic acids	Phenolic acids	15732-48-6	3	249056	233942	261262	45596.9	62692.9	60965.4	50752.5	45409	48708.5	112591	104508	123763	200972	183773	159846	83598.6	68669.2	80211.6	82696.3	128047	98434.7	C10463	-
pme2651	742.1	620.1	743.076	C21H28N7O17P3	[M-H]-	NADP (Nicotinamide adenine dinucleotide phosphate)	Nucleotides and derivatives	Nucleotides and derivatives	53-59-8	3	305914	332953	456603	236843	212880	207781	266282	263481	265429	343627	366940	353396	256996	354718	318328	328735	307959	286417	224772	355527	298923	C00006	ko00195,ko00480,ko00760,ko01100,ko01240
zjbp120106	579.385	417.335	578.382	C33H54O8	[M+H]+	26-O-β-D-glucopyranosyl-(25R)-5α-furost20(22)-en-3β,26-diol	Steroids	Steroidal saponins	-	2	413643	438086	170399	159413	112044	76490.6	93520.5	106500	110788	119166	115518	140752	108588	109002	94275.3	97829.3	77315.4	79372.2	125774	163586	105479	-	-
Lmbn001288	131.035	87.0443	132.042	C5H8O4	[M-H]-	2-Hydroxy-2-methyl-3-oxobutanoic acid	Organic acids	Organic acids	71698-08-3	3	123111	108935	105881	95076.4	87530.7	89505.5	57949.4	70621.9	69189	242662	241141	251351	160521	151704	163140	167355	158028	172202	119636	132881	181274	C06010	ko00290,ko00650,ko00660,ko00770,ko01100,ko01110,ko01210,ko01230
MWSHY0008	433.113	313.072	432.106	C21H20O10	[M+H]+	Apigenin-6-C-glucoside (Isovitexin)	Flavonoids	Flavones	38953-85-4	1	3.71164e+06	2.32422e+06	2.7133e+06	185042	176698	88094.1	98963.3	113327	148611	1.59999e+06	1.29921e+06	1.57964e+06	104250	104962	89601.1	79238.1	44700.7	31068.5	629202	963939	719233	C01714	ko00944
mws0117	181.051	122	182.058	C9H10O4	[M-H]-	Homovanillic acid; 4-Hydroxy-3-methoxyphenylacetic acid	Phenolic acids	Phenolic acids	306-08-1	3	7691.49	9344.99	16279.9	50598.7	71082.8	42799.4	57816.4	79444.2	59518	78647.8	66341.4	76155.4	14713	17776	11109.3	10513.6	12270.8	9588.42	44661.5	32795.2	52065.7	C05582	ko00350,ko01100
Zmgn004894	151.04	136.017	152.047	C8H8O3	[M-H]-	Methyl 4-hydroxybenzoate	Phenolic acids	Phenolic acids	99-76-3	3	22270.2	24349.9	28095.7	118420	136613	101649	71373.7	95109.9	77832.2	43772.9	69240.4	47016.2	14601.4	13551.4	29051.1	23330	23939.3	6671.41	31017.6	38443.5	48712.5	-	-
pmb0571	565.155	271.6	564.148	C26H28O14	[M+H]+	Apigenin-7-O-(2''-glucosyl)arabinoside	Flavonoids	Flavones	-	3	520184	477282	574306	105032	105278	84290.5	21779.7	11160.9	29865.9	9	9	9	9	9	9	9	9	9	141325	150530	95976	-	-
pmb2804	311.1	171.3	312.23	C18H32O4	[M-H]-	13S-Hydroperoxy-9Z,11E-octadecadienoic acid	Lipids	Free fatty acids	33964-75-9	3	205417	201589	255962	104258	121551	89887.3	113463	104301	117456	37324.2	41739.2	63962.1	70495.1	53922.3	71562.2	23415.3	23639	29905.8	71564.7	66724	99942.9	C04717	ko00591,ko01100
mws1089	421.1	241	422.082	C12H23O14P	[M-H]-	Sucrose-6-phosphate	Others	Saccharides	-	3	118358	118794	123385	67331.1	82557.8	71227	97030	98398.1	88384.9	115088	122640	74434	91217.3	107701	88322.2	129943	151264	131950	79140.6	97247.8	124144	-	-
pme2117	426	159	427.029	C10H15N5O10P2	[M-H]-	Adenosine 5'-diphosphate	Nucleotides and derivatives	Nucleotides and derivatives	58-64-0	3	509505	560178	500333	446404	453556	479049	368919	364361	387048	671544	621561	680503	614483	581554	656738	742587	696842	632786	323953	501959	488780	C00008	ko00190,ko00195,ko00230,ko00908,ko01100,ko01110,ko01232,ko01240
Xmsn002700	465.125	303.051	466.111	C21H22O12	[M-H]-	Taxifolin-3'-O-glucoside	Flavonoids	Flavanonols	31106-05-5	3	1.4048e+06	1.44516e+06	1.55243e+06	21522.6	13601.8	24522.5	9635.89	13230.5	5397.75	367882	405312	535658	69361.9	68849.4	58412.4	8663.58	8050.27	15196.3	439735	360795	565188	-	-
pmp001110	535.145	517.134	534.137	C25H26O13	[M+H]+	Apigenin-6-C-xyloside-8-C-arabinoside	Flavonoids	Flavones	-	2	264486	235924	274888	81428.2	100670	69365	93500.8	22472.5	53029.5	484677	500403	533749	285671	307146	369424	113084	106360	67963.6	169410	247109	171134	-	-
Lmyn002403	313.093	101.024	314.1	C14H18O8	[M-H]-	Mandelic acid-β-glucoside	Phenolic acids	Phenolic acids	-	3	60157.5	53779.7	60815.4	99185.4	92898.6	73079.4	136586	113975	133876	72378	83483.1	75492.1	84054.2	100225	92857.8	107082	84602.6	124518	66797.4	63998.1	94855.1	-	-
pmb0706	713.156	465.1	712.149	C30H32O20	[M+H]+	Quercetin-3-O-(6''-O-malonyl)glucosyl-5-O-glucoside	Flavonoids	Flavonols	-	2	227213	258664	241129	29800	84695.8	61987.7	21331	27608.4	15364	20236.2	20406.6	16915.4	9616.34	5209.56	2382.62	6075.08	9	2921.41	53247	84381.8	67919	-	-
Hmqp002870	743.203	287.057	742.196	C32H38O20	[M+H]+	Luteolin-7-O-Sophoroside-5-O-arabinoside	Flavonoids	Flavones	-	1	9	9	9	9	9	9	9	9	9	2.07112e+07	2.27187e+07	2.01626e+07	2.1289e+07	2.13432e+07	2.37312e+07	9.82109e+06	8.61831e+06	1.09851e+07	8.11352e+06	7.93376e+06	1.16666e+07	-	-
Lmhp002374	919.271	303.05	918.264	C39H50O25	[M+H]+	Quercetin-3-O-glucosyl(1→4)rhamnoside-7-O-rutinoside	Flavonoids	Flavonols	-	3	103968	78236.4	44562.7	32681.1	21064.3	42775.7	2757.18	4165.24	9	3794.36	5555.04	6651.94	8146.38	9	6674.92	9	9	9	13878.7	22139.6	19546.7	-	-
Lmyn006011	677.375	397.134	678.383	C33H58O14	[M-H]-	Gingerglycolipid B	Lipids	Glycerol ester	88168-90-5	2	455274	442793	458886	608246	666138	567772	320092	505484	317354	333697	354048	372002	952168	1.06002e+06	972717	1.12041e+06	1.1284e+06	1.31916e+06	621396	451666	722575	-	-
Smhp004476	565.15	433.11	564.148	C26H28O14	[M+H]+	Isovitexin-2''-O-xyloside	Flavonoids	Flavones	-	2	1.12578e+06	1.3214e+06	1.45088e+06	173750	209410	278460	36640.1	63939.8	47714.1	9	9	9	9	9	9	3725.84	791.713	9323.46	396265	401148	580748	-	-
MWS1875	143.05	115.055	144.058	C10H8O	[M-H]-	2-Naphthol	Phenolic acids	Phenolic acids	135-19-3	3	2036.95	1468.04	1499.26	5006	5056.62	4108.48	4301.92	3736.27	3509.55	2531.25	1457.22	3426.4	7168.5	5503.54	5441.34	3700.01	4084.06	4088.37	1469.29	1749.44	2297.48	C11713	-
Wagp002398	513.206	205.098	512.201	C23H32N2O11	[M+H]+	Tryptophan N-Rutinoside	Alkaloids	Plumerane	-	2	65054.6	51426.8	70868.4	1.31858e+06	1.14672e+06	1.24695e+06	2.71271e+06	2.43547e+06	2.74746e+06	461593	449453	451434	396632	513243	370702	513786	524584	473706	625855	878534	1.00123e+06	-	-
mws1153	665.209	161.024	666.216	C31H38O16	[M-H]-	2'-Acetylacteoside	Phenolic acids	Phenolic acids	94492-24-7	3	295048	281883	217578	152571	143208	141873	66889.4	64879	85528.6	9	9	9	2634.78	7395.87	2380.38	5426.68	6372.34	4885.9	95055.6	116225	149849	-	-
mws1189	193.035	73	194.033	C6H10O7	[M-H]-	D-Galacturonic acid	Others	Saccharides	685-73-4	3	266400	298735	377340	139033	139222	58244	40564.8	172594	177936	175139	178276	147827	65631.3	72501.4	50718.2	82850.1	133926	78084.6	160226	195205	121758	C00333	ko00040,ko00053,ko00520,ko01100,ko01240,ko01250,ko02010
pmp001195	176.092	140.1	175.084	C7H13NO4	[M+H]+	Calystegine B1	Alkaloids	Tropan alkaloids	127414-86-2	3	120275	93156.4	119428	201283	202869	106151	592073	836237	886711	197912	50484.4	69844.6	734446	1.63211e+06	758128	756353	737919	1.14986e+06	393264	308332	491979	-	-
pmb3099	153.032	125	154.04	C4H11O4P	[M-H]-	Diethyl phosphate	Organic acids	Organic acids	598-02-7	3	30660.8	31983.8	32873.8	70571.7	74752.4	62867.4	73949.2	96504.7	72396.7	41371.2	47934	51686.1	87719.9	87949.4	86360.6	69378.3	58285.4	80927.7	48833.5	52026.7	73641.7	C06608	-
Lmxp000939	136.062	119.035	135.054	C5H5N5	[M+H]+	Zarzissine	Alkaloids	Alkaloids	160568-14-9	2	635886	688547	726187	323801	347617	337549	215442	261583	258218	311315	331294	324667	332593	315947	300591	207809	233987	204939	239876	331240	386811	-	-
ML10198895	88.0404	88.0404	89.0477	C3H7NO2	[M-H]-	N-Methylglycine	Amino acids and derivatives	Amino acids and derivatives	107-97-1	3	4382.9	3014.62	4431.81	12127.1	8416.88	14854	14303.2	13025	8760.31	8123.73	14390	13023	16089.2	21360.6	12730	19694	16048.5	22114.5	11713.1	8688.41	14022.3	C00213	ko00260,ko00330,ko01100
Smjp001258	219.113	132.083	218.105	C12H14N2O2	[M+H]+	Abrine	Alkaloids	Plumerane	526-31-8	3	9722.49	10876.2	9574.68	69636.2	74601.8	113253	296071	370955	226566	26257.8	28834.9	43384.8	8308.46	4156.19	6373.63	9400.21	5301.86	6334.22	41773.8	46289	64154	C02983	-
Cmbn004440	535.149	179.035	536.153	C25H28O13	[M-H]-	10-O-[(E)-Caffeoyl]-geniposidic acid	Terpenoids	Monoterpenoids	-	2	1.60461e+06	1.2867e+06	940458	291857	353337	256027	116025	189903	195074	141281	143502	182360	39984.1	17852.9	42014.4	41443.9	64140	38477.4	429033	417917	621667	-	-
pme3007	402.995	159	404.002	C9H14N2O12P2	[M-H]-	Uridine 5'-diphosphate	Nucleotides and derivatives	Nucleotides and derivatives	27821-45-0	1	242412	195658	213194	276862	288143	309562	274330	269146	283984	386497	363486	521309	309881	281281	303717	277509	265123	298230	217373	294553	351983	C00015	ko00240,ko00908,ko01100,ko01232,ko01240
pmn001459	547.167	205.1	548.174	C23H32O15	[M-H]-	Sibiricose A6	Phenolic acids	Phenolic acids	241125-75-7	2	575.365	2868.43	1789.41	3637.56	2142.62	5937.83	24030.1	16855.2	31047.6	3098.19	2082.22	6879.38	173223	129733	134070	531512	537640	595613	118666	77144.7	121624	-	-
Zmyn000108	209.031	85.0294	210.038	C6H10O8	[M-H]-	D-Saccharic acid	Others	Saccharides	87-73-0	3	278943	272868	346090	329645	275244	293280	327023	433965	360512	400404	428091	399374	421916	350625	370252	482547	458971	520365	237535	283108	375394	C00818	ko00053,ko01100
MWSslk254	595.166	287.06	594.159	C27H30O15	[M+H]+	Kaempferol-3-O-glucorhamnoside	Flavonoids	Flavonols	40437-72-7	3	8.13966e+06	6.30245e+06	6.57889e+06	417354	302216	303418	139929	130295	202579	236962	205173	215353	118606	126047	133829	305231	319928	298963	869519	1.41182e+06	1.22013e+06	-	-
mws0393	325.191	160	324.184	C20H24O2N2	[M+H]+	Quinine	Alkaloids	Quinoline alkaloids	130-95-0	3	96168.4	42983.5	96790.4	108125	254910	118471	476528	216195	443965	20712.1	28756.9	9459.99	39722.5	71115.3	228302	233408	164312	71133.6	71162.5	71967.7	105445	C06526	-
Hmcp001589	787.227	317.06	786.221	C34H42O21	[M+H]+	Isorhamnetin-3-O-rutinoside-4'-O-glucoside	Flavonoids	Flavonols	111393-97-6	3	31931.9	20866.4	17262.7	159975	102903	134996	21749.7	20348.9	23716.9	42871	41527.5	31949.1	213910	244611	180285	74867.8	84217.6	55239.2	47291	61424.3	76808.7	-	-
mws0853	209.082	179	210.089	C11H14O4	[M-H]-	Sinapyl alcohol	Phenolic acids	Phenolic acids	537-33-7	3	9	9	9	21827.5	19029.9	14485.9	8659	9192.76	10675.6	28873.7	32699.3	24726.2	74914.6	72016	71530.2	18474.6	15658.6	15686.7	25056.6	15326.6	20529.7	C02325	ko00940,ko01100,ko01110
pmf0314	289.254	157	290.261	C20H34O	[M-H]-	cis-Abienol	Others	Saccharides	17990-16-8	3	9219.02	13914.4	15264.6	13893.2	12678.4	17133.9	19097.1	13035.1	15904.6	25048.6	14401.7	13949.8	16017.9	16118.7	15944.9	19526.8	23456.8	15456.5	11151.5	18273.7	15378.3	-	-
Hmcp002207	479.118	317.06	478.111	C22H22O12	[M+H]+	Isorhamnetin-7-O-glucoside (Brassicin)	Flavonoids	Flavonols	6743-96-0	1	2.59379e+07	2.05775e+07	2.08097e+07	780845	763172	611571	498433	248837	363246	4.25107e+06	3.85788e+06	4.29024e+06	1.07546e+06	862404	1.12988e+06	137153	138272	130324	5.3596e+06	7.79624e+06	5.16786e+06	-	-
pme3311	339	97	339.996	C6H14O12P2	[M-H]-	D-Fructose-1,6-biphosphate	Others	Saccharides	488-69-7	3	94287.6	93402.4	101355	115563	119736	121018	163186	163249	159614	192434	174184	186019	124149	109590	124426	121625	111806	115735	96787.2	149117	155327	C00354	ko00400,ko00710,ko01100,ko01110,ko01200
pme3009	175.024	99	174.016	C6H6O6	[M+H]+	Trans-Citridic acid	Organic acids	Organic acids	4023-65-8	3	169369	287000	242485	332960	641466	460760	1.58555e+06	1.39321e+06	1.38296e+06	75674.4	362798	271183	984404	629564	988546	1.1473e+06	1.0424e+06	789305	311040	411259	256390	C02341	ko00660,ko01100
MWSmce501	167.036	108.025	168.042	C8H8O4	[M-H]-	Protocatechuic Acid Methyl Ester	Phenolic acids	Phenolic acids	2150-43-8	3	925376	739573	707603	20708.9	14225.4	7165.78	14679.9	12309.9	7898.68	41960.2	60097.6	54515.7	11840.4	3553.95	14304.9	7999.77	10317.9	9366.06	137133	137124	204009	-	-
Lmpp005842	479.108	333.07	478.101	C22H22O12	[M+H]+	6-Methoxyquercetin-3-O-rhamnoside	Flavonoids	Flavonols	-	3	9	9	9	9	9	9	14980.5	18878.7	6367.07	122410	88397.3	88809.3	61311.6	50018.8	62195.9	44407	50898.5	27322.7	33637.7	50736.5	54834.3	-	-
pme3207	141.019	59	142.027	C6H6O4	[M-H]-	Muconic acid	Organic acids	Organic acids	1119-72-8	3	716909	847459	532953	500411	784224	662946	677624	750639	713861	870910	677619	739325	851518	770983	722346	715591	774079	740414	549145	903606	743276	C02480	ko01100
pme2566	217.083	199	218.09	C8H14N2O5	[M-H]-	5-L-Glutamyl-L-amino acid	Amino acids and derivatives	Amino acids and derivatives	5875-41-2	3	866594	838080	1.10072e+06	86569.5	84715.4	98591.4	60088.9	44988.2	53960.1	1.71752e+06	1.03341e+06	1.19615e+06	323756	374147	344392	431205	388917	312276	285572	469735	383106	-	-
MWSmce466	135.046	92.0293	136.052	C8H8O2	[M-H]-	4-Hydroxyacetophenone	Phenolic acids	Phenolic acids	99-93-4	3	86056.2	86632.4	78882.8	57919.5	64282.8	43261.3	34185.1	38286.9	37774.4	10737	19481.1	28015.9	7541.45	9144.48	7575.26	4069.64	6370.93	4950.26	40422.4	31390.4	51337.2	C10700	ko01100
mws1150	785.251	623.2	786.258	C35H46O20	[M-H]-	Echinacoside	Phenolic acids	Phenolic acids	82854-37-3	3	5562.06	7077.02	5653.3	51937.2	48148	55947.4	7580.54	18319	4548.59	12030.2	21797.7	21025.5	94459.8	155417	141177	42587.7	37949.4	40808.5	40524.1	28125.6	46430.1	C10450	-
Zmpn000095	261.038	78.9588	262.045	C6H15O9P	[M-H]-	Sorbitol-6-phosphate	Others	Saccharides	20479-58-7	3	61645.5	59532.2	75675	66720.2	72979.5	64218.6	67861.5	70705.2	69033.6	80137.8	101565	140464	86772.6	75448.1	88779.7	77829	78934.7	97151.8	63932.2	78202.8	103377	C01096	ko00051,ko01100
Zmhn004909	477.058	169.015	478.075	C21H18O13	[M-H]-	3,4-Digalloylshikimic acid	Phenolic acids	Phenolic acids	-	3	19723.6	20366.5	20336	17105.3	27876.8	9526.19	13008	14462.7	11007.6	9039.23	10913.1	21855.6	16139.9	17150.8	15618.6	17472	8715.9	22537.5	18676.7	11286.6	15706.3	-	-
Zmhn002032	609.185	447.128	610.189	C28H34O15	[M-H]-	4-O-(6'-O-Glucosylcaffeoylglucosyl)-4-hydroxybenzyl alcohol	Phenolic acids	Phenolic acids	-	3	172444	184642	179878	20346.2	25667.9	18646.7	42709.4	37706.5	35850.7	792802	1.17395e+06	808801	101219	149119	136910	45414.5	33705.2	43098.8	197347	169795	270418	-	-
MWSHY0061	595.164	287.055	594.159	C27H30O15	[M+H]+	Kaempferol-3-O-neohesperidoside	Flavonoids	Flavonols	32602-81-6	1	9.21067e+06	6.64121e+06	7.60619e+06	495641	322005	247070	182173	150443	210762	212872	179158	279712	94328.1	143746	124888	250660	396332	327936	1.19404e+06	1.69234e+06	1.08462e+06	-	-
Lmcp004347	743.182	287.055	743.182	C35H35O18+	[M]+	Cyanidin-3-O-(6''-O-caffeoyl-2''-O-xylosyl)glucoside	Flavonoids	Anthocyanidins	-	3	9	9	9	9	9	9	9	9	9	1.4801e+07	1.74195e+07	1.71773e+07	1.73201e+07	1.61186e+07	1.76567e+07	8.41916e+06	6.96604e+06	7.97614e+06	5.90962e+06	4.61285e+06	7.55565e+06	-	-
pmp000593	595.166	287.05	594.159	C27H30O15	[M+H]+	Luteolin-7-O-rutinoside	Flavonoids	Flavones	3563-98-2	3	1.05891e+07	8.54929e+06	8.32536e+06	458650	477586	305805	188546	177117	255917	316989	278643	315927	150666	173023	163860	481800	480515	412816	1.42589e+06	2.00224e+06	1.27487e+06	-	-
Lahp003986	435.127	273.075	434.121	C21H22O10	[M+H]+	3,4-Dihydro-4-(4'-hydroxyphenyl)-5,7-dihydroxycoumarin glucoside	Lignans and Coumarins	Coumarins	-	1	5.18602e+06	5.23183e+06	4.55587e+06	186385	170028	156694	255037	203519	243266	1.69236e+06	1.97729e+06	1.34357e+06	1.1915e+06	1.29389e+06	1.32719e+06	510039	638863	554837	1.44553e+06	1.50869e+06	2.20502e+06	-	-
pmf0400	339.334	183.2	340.334	C22H44O2	[M-H]-	Docosanoic acid (Behenic acid)	Lipids	Free fatty acids	112-85-6	3	3.93279e+06	3.38026e+06	4.05904e+06	9.25291e+06	7.4597e+06	4.12494e+06	5.43401e+06	5.70352e+06	4.80709e+06	3.85694e+06	5.06177e+06	4.3228e+06	4.08794e+06	5.1107e+06	4.61565e+06	4.9626e+06	3.86136e+06	4.54994e+06	4.076e+06	3.05965e+06	5.05462e+06	C08281	ko00073,ko01040
Lmsn004322	503.12	179.035	504.127	C24H24O12	[M-H]-	1,6-Di-O-caffeoyl-β-D-glucose	Phenolic acids	Phenolic acids	-	3	3864.79	4892.89	5660.24	15301.1	13714.6	15936.3	21218.9	24796.6	15450	71093.8	70568.9	66822.3	160780	132310	162635	174438	113713	131192	60629	53054.3	84136.5	-	-
Lmsn004970	503.12	179.036	504.127	C24H24O12	[M-H]-	3,6-Di-O-caffeoyl glucose	Phenolic acids	Phenolic acids	-	3	3864.79	4892.89	5660.24	15301.1	13714.6	15936.3	21218.9	24796.6	15450	71093.8	70568.9	66822.3	160780	132310	162635	174438	113713	131192	60629	53054.3	84136.5	-	-
mws0191	118.086	59	117.079	C5H11NO2	[M+H]+	Betaine	Alkaloids	Alkaloids	107-43-7	2	1.35437e+06	888894	835525	1.79132e+06	732170	524589	614465	1.1278e+06	1.46618e+06	1.92558e+06	1.34486e+06	2.37286e+06	1.42467e+06	4.3886e+06	1.66895e+06	1.41412e+06	1.56383e+06	2.76349e+06	3.4016e+06	2.38357e+06	3.95921e+06	C00719	ko00260,ko01100,ko02010
mws1409	578.9	402.6	580.034	C15H22N2O18P2	[M-H]-	Uridine-5'-diphosphoglucuronic acid	Nucleotides and derivatives	Nucleotides and derivatives	-	3	39991.3	54883.4	62918.5	27653	9669.16	12611.9	10455.7	12522.6	15128	31022.9	27159.8	21295.1	14905.1	13820.3	10695.4	25954.4	30772.1	26565.3	11193	18032	17674.3	-	-
Qmkp093004	146.06	91.0538	145.053	C9H7NO	[M+H]+	Indole-3-carboxaldehyde	Alkaloids	Plumerane	487-89-8	2	1.01814e+06	913548	906540	6.72686e+06	8.07726e+06	8.11712e+06	3.62224e+06	3.47103e+06	3.18367e+06	8.03069e+06	6.33122e+06	7.35125e+06	6.51001e+06	5.64462e+06	6.62294e+06	7.0868e+06	7.75551e+06	7.49835e+06	3.35597e+06	5.53563e+06	4.36173e+06	C08493	-
mws0341	131.071	85	132.079	C6H12O3	[M-H]-	2-Hydroxyisocaproic acid	Organic acids	Organic acids	20312-37-2	3	58624.3	65840.3	52523.6	56176.3	82534.9	56624.8	45274.7	61229.4	57645.2	76152.6	115164	131434	83996.1	80779.5	77443.2	71816.7	81219.9	94838.9	68121.8	63471.7	98357.4	C03264	-
pme1119	269.088	137	268.081	C10H12N4O5	[M+H]+	Inosine	Nucleotides and derivatives	Nucleotides and derivatives	58-63-9	3	446672	513406	359804	241892	126397	173019	306003	61589.7	224859	134551	182046	49648.1	90267.1	73445.9	34683.6	94221	110845	57244.2	127882	192690	211483	C00294	ko00230,ko01100,ko01232,ko02010
mws2104	193.072	99.01	194.079	C7H14O6	[M-H]-	D-Pinitol	Others	Saccharides	10284-63-6	3	87466.2	101500	165331	25768	26282.6	28006.7	31535.5	38337.7	38388.8	37484.3	31025	22914.4	20245.9	15084.8	14707	43802.9	35594.7	31749.3	28389.4	47269.6	38800.8	C03844	-
pmf0516	421.078	301	422.085	C19H18O11	[M-H]-	Mangiferin	Flavonoids	Other Flavonoids	4773-96-0	2	1.31164e+06	959309	879660	310240	257479	250452	76192.1	100274	78826.7	23856.7	30965.2	34110.5	43934.3	41573.4	42014.5	38593.4	31306.4	43470.8	274713	446294	434892	C10077	-
pmb0532	349.054	137.3	348.047	C10H13N4O8P	[M+H]+	Inosine 5'-monophosphate	Nucleotides and derivatives	Nucleotides and derivatives	131-99-7	3	249348	177089	227065	141061	124743	124356	98259.5	91545.3	80883.2	194262	235273	165435	170473	196763	166063	143290	148864	123859	102745	171159	153588	C00130	ko00230,ko01100,ko01110,ko01232,ko01240
pmn001642	503.083	459.1	504.09	C23H20O13	[M-H]-	Kaempferol-3-O-(2''-O-acetyl)glucuronide	Flavonoids	Flavonols	-	3	2.09414e+06	2.42553e+06	2.30104e+06	514243	615441	416569	454213	564173	525483	61680.4	56606.8	66590	74092.7	81314.7	60920.1	53836.8	25574	48874	410970	519347	676725	-	-
Hmcp000220	142.122	84.08	141.116	C8H15NO	[M+H]+	Isopelletierine	Alkaloids	Piperidine alkaloids	-	3	844924	1.0013e+06	823009	487449	417898	425099	259120	330810	315261	79008.9	71763.5	71284.1	344755	299072	284546	212944	266443	239443	413193	662036	667132	-	-
Lmsn007762	793.439	793.44	794.445	C42H66O14	[M-H]-	Lucyoside F	Terpenoids	Triterpene Saponin	-	2	24159.7	20090.4	29852.6	49949.4	47995.2	43458.3	75892.9	114356	93918.3	14911.5	21844.1	17659.7	18806.5	26713.5	16486.3	19000.8	19310.6	22559.7	51576.4	43074.5	69987.6	-	-
Zmyn005252	285.244	239.238	286.251	C17H34O3	[M-H]-	3-Hydroxy-palmitic acid methyl ester	Lipids	Free fatty acids	51883-36-4	3	37203.2	40654.1	38126	48756.8	42857.2	29661.3	27784.8	45736.2	28347.2	29543.6	35265.2	36920.3	25785.7	29512.2	31377.5	42636.1	33535.3	42888.1	25554.6	24875	38029.1	C11849	-
Wbtn005071	465.101	303.05	466.111	C21H22O12	[M-H]-	2,5-dihydroxy-1,6-dimethoxy-8-{[(2s,3r,4s,5s,6r)-3,4,5-trihydroxy-6-(hydroxymethyl)oxan-2-yl]oxy}xanthen-9-one	Flavonoids	Other Flavonoids	-	2	1.67703e+06	1.42099e+06	1.47219e+06	31940.8	21931.5	23144.6	9	9	9	331708	366105	415831	69866.5	86980.8	83021.4	16050.6	27743.5	17160.5	386660	447025	622208	-	-
mad1424	427.051	295.049	426.043	C17H14O13	[M+H]+	Ditartaroyl-hydroxycoumarin	Lignans and Coumarins	Coumarins	-	3	182304	163124	147907	253803	270152	294443	355764	382339	454528	289020	236608	303262	452287	519806	495217	479377	590036	539391	212506	352886	332147	-	-
mws0237	187.098	125	188.105	C9H16O4	[M-H]-	Azelaic acid	Organic acids	Organic acids	123-99-9	3	1.50096e+06	1.5562e+06	1.44666e+06	935558	987298	889396	548480	715323	551393	554193	646224	596992	540018	606491	564345	417238	420456	368787	1.13581e+06	700989	819870	C08261	-
mws1589	503.162	179	504.169	C18H32O16	[M-H]-	D-Panose	Others	Saccharides	33401-87-5	3	28570.7	20023.9	23639.7	13757	15807.2	8537.06	14337.3	10192.3	20029	32980.4	27719.3	27924.7	18972.1	15713.2	35536.3	41769.1	46806.8	15391.8	28318	31725.7	18844	C00713	-
Li512113	451.088	391.037	452.096	C20H20O12	[M-H]-	Maleoyl-caffeoylquinic acid	Phenolic acids	Phenolic acids	-	3	28754.1	28191.6	31020.5	17013.6	9260.64	12511	20912.5	17584.3	18129.2	56658.9	108922	117391	38389.2	39052.1	35154.6	18604.9	19043.2	15927.8	28534.6	33604.1	46391.7	-	-
Lmhp009590	508.34	184.073	507.332	C25H50NO7P	[M+H]+	LysoPC 17:1	Lipids	LPC	-	2	198538	165167	159680	654735	538293	641399	343230	343613	239687	52841.7	52073.7	48695	26977.8	32299.9	26009.3	18747.1	25314.8	20479.6	125816	212609	173393	-	-
Lmdp004668	787.209	339.106	786.201	C37H38O19	[M+H]+	Kaempferol-3-O-(6''-Feruloyl)glucosyl-(1→4)-galactoside	Flavonoids	Flavonols	-	2	5475.34	18769.3	14433.6	32435.1	28945.1	57932.6	27788.6	29672.7	29498.7	20469.2	22488	21398.8	19175.4	13853.2	22875.2	11042.3	5365.73	12390.9	24614.5	14969.8	24042	-	-
MWSmce199	149.049	59.0162	150.053	C5H10O5	[M-H]-	L-Xylose	Others	Saccharides	609-06-3	3	620878	640168	638854	993868	888790	779816	821916	985559	963454	738436	738034	875023	741835	686728	772666	619701	631537	648469	492801	760176	827242	C01510	-
pmp001217	639.228	163	638.221	C30H38O15	[M+H]+	Cistanoside C	Phenolic acids	Phenolic acids	94492-22-5	2	529.476	3595.58	2214.09	5965.72	2330.97	3983.69	9	9	9	142857	112897	88972.4	46902	65883	71515.9	114118	146149	101120	55785.5	37646.3	35876.8	-	-
pmf0420	149.061	74.9	150.068	C9H10O2	[M-H]-	Benzyl acetate	Organic acids	Organic acids	140-11-4	3	620259	422600	479127	1.15249e+06	1.20256e+06	910705	805151	1.13446e+06	524650	853676	812396	860783	1.18892e+06	1.20478e+06	1.40225e+06	1.25211e+06	679768	788347	515538	568768	819627	C15513	-
mws0028	167.035	108.021	168.042	C8H8O4	[M-H]-	Vanillic acid	Phenolic acids	Phenolic acids	121-34-6	3	48848.2	57510.2	58024.8	459616	580435	623725	309274	443741	365824	97802.2	74369.7	78131.7	18423	18488	17047.3	23321	12778.3	29259.5	167307	134964	223693	C06672	-
MWSmce455	181.051	107.015	182.058	C9H10O4	[M-H]-	Vanillic acid methyl ester	Phenolic acids	Phenolic acids	3943-74-6	3	5783.07	6078.31	6636.12	8016.24	5413.2	9138.95	5247.68	7840.52	8331.96	12509.2	14418.7	16805	3191.78	4345.83	2808.19	3126.64	2189.18	3815.69	3812.27	5298.7	6467.31	-	-
Zmyn000155	173.105	131.083	174.1	C7H14N2O3	[M-H]-	N-α-Acetyl-L-ornithine	Amino acids and derivatives	Amino acids and derivatives	6205-08-9	2	30941.8	27693.1	26599.4	215772	212891	333007	293466	194671	261132	301227	161047	193816	288831	353935	231798	392669	526345	392332	262257	430503	314382	C00437	ko00220,ko01100,ko01110,ko01210,ko01230
pmb3081	288.997	97	290.004	C6H11PO11	[M-H]-	Glucarate O-Phosphoric acid	Others	Saccharides	-	3	1.24889e+07	1.3937e+07	1.40585e+07	2.38006e+07	2.30321e+07	2.54691e+07	2.79792e+07	2.8407e+07	2.35436e+07	1.95675e+07	2.27391e+07	1.93389e+07	2.51966e+07	2.45515e+07	2.10222e+07	2.63775e+07	3.07318e+07	2.46304e+07	1.56889e+07	2.44934e+07	2.63399e+07	-	-
pme2758	162.041	144	163.048	C5H9NO5	[M-H]-	4-Hydroxy-L-glutamic acid	Amino acids and derivatives	Amino acids and derivatives	3913-68-6	3	17561.7	5325.58	13464.7	21015.5	16325.5	23578.7	18914.5	17568.1	17089.6	18759.4	21756.4	7214.08	13779.4	16603.5	19947.4	20727.7	16096.4	21433.5	14827.9	8837.39	13929.3	C03079	-
Wafn003182	409.208	161.046	350.194	C16H30O8	[M+CH3COOH-H]-	Glucopyranose 6-Hydroxydecanoate	Others	Saccharides	-	2	58367.9	64851	46251.8	68673.1	65089.5	64553.1	38876.8	77167.6	60187.7	42200	56319.6	59793.5	67943.4	62473.5	62317	73460.2	72724	95348.2	65417.2	47571.8	80910.4	-	-
Zmyn000083	338.99	78.9582	339.996	C6H14O12P2	[M-H]-	D-Glucose 1,6-bisphosphate	Others	Saccharides	10139-18-1	1	26825.5	22362.6	18473.8	81247.8	86913.6	78494	108069	130442	117593	51371.8	61514	57383.9	72714.6	76693.8	81487.9	66128.3	76367.6	78302.6	68171.2	46808.9	79934	C01231	ko00500,ko01100
Lmsp004670	595.166	287.057	594.159	C27H30O15	[M+H]+	Kaempferol-3-O-glucoside-7-O-rhamnoside	Flavonoids	Flavonols	-	1	8.66765e+06	6.48425e+06	6.38436e+06	422346	335945	361083	158829	145854	188011	164309	163718	254037	107539	111591	148277	326610	336386	279530	857376	1.45616e+06	1.13538e+06	-	-
pmp001142	492.186	145	491.179	C24H29NO10	[M+H]+	Cimicifugamide A	Alkaloids	Phenolamine	-	2	105844	68322.7	48163.1	1.01362e+06	655526	647805	588801	626595	745387	183427	151695	112433	9	9	9	9	9	9	192059	327405	256700	-	-
MWS0132	611.148	306.074	612.152	C20H32N6O12S2	[M-H]-	Oxiglutatione	Amino acids and derivatives	Amino acids and derivatives	27025-41-8	2	1.80194e+06	2.85138e+06	2.39616e+06	934964	890092	959433	706123	693784	966087	2.14438e+06	2.27665e+06	1.98108e+06	814394	829036	1.08225e+06	1.10025e+06	734354	1.06092e+06	654812	1.09666e+06	1.06079e+06	C00127	ko00480,ko01100,ko01240
Zmhn001883	329.088	209.042	330.095	C14H18O9	[M-H]-	Vanillic acid-4-O-glucoside	Phenolic acids	Phenolic acids	32142-31-7	2	438777	453747	458390	3.74837e+06	3.78364e+06	3.66351e+06	3.91657e+06	5.08006e+06	4.63369e+06	1.52489e+06	2.1553e+06	2.0643e+06	952280	979154	967908	1.15776e+06	1.16456e+06	1.30347e+06	2.11815e+06	1.81227e+06	2.97673e+06	-	-
ML10197929	130.087	88.0403	131.07	C4H9N3O2	[M-H]-	Creatine	Organic acids	Organic acids	57-00-1	3	410157	406510	490526	141672	137830	195393	180325	136550	153053	123434	97897.8	105663	67015.1	67509.9	82109.9	88461	115035	94259.7	113664	186138	131401	C00300	ko00260,ko00330,ko01100
Zmtp102903	419.096	287.055	418.09	C20H18O10	[M+H]+	Juglanin	Flavonoids	Flavonols	-	2	184356	156085	164873	995.676	13604.7	14434.5	9	5403.47	7254.01	27611.7	30327.3	30158.3	19084.8	13370.5	16361.1	10366.4	11968.4	15198.7	39068.7	42124.6	62338.6	-	-
mws0914	271.061	151.003	272.068	C15H12O5	[M-H]-	3,5,7-Trihydroxyflavanone (Pinobanksin)	Flavonoids	Flavanonols	548-82-3	1	190614	223705	247200	3678.46	1972.86	3577.43	3.65674e+06	3.30457e+06	3.65391e+06	318410	340766	367205	2.19695e+06	2.66192e+06	2.9038e+06	2.33395e+06	2.4882e+06	2.46636e+06	900667	1.55686e+06	1.2809e+06	C09826	ko00941
pme3382	160.061	98	161.069	C6H11NO4	[M-H]-	N-Acetyl-L-threonine	Amino acids and derivatives	Amino acids and derivatives	17093-74-2	3	83742.8	107101	95820.8	60502.3	56134.6	78763.8	62394.9	41223.8	40138.2	61559.5	41096.7	52847	32514.3	41308.4	43691.7	52724.5	45557.9	41936.8	37453.3	61518.2	43095.3	-	-
MWSHY0104	449.108	287.062	448.101	C21H20O11	[M+H]+	Luteolin-7-O-glucoside (Cynaroside)	Flavonoids	Flavones	5373-11-5	3	2.7415e+07	2.92213e+07	2.7671e+07	2.12138e+06	2.03189e+06	1.72765e+06	610505	573993	727333	447873	407999	524697	131835	9	149801	9	9	9	4.59841e+06	7.75452e+06	5.68887e+06	C03951	ko00944
mws0232	377.146	243	376.138	C17H20N4O6	[M+H]+	Riboflavin (Vitamin B2)	Others	Vitamin	83-88-5	3	239265	385790	388727	103483	104350	110416	109783	116436	116196	61919.8	78317.7	98170.5	93310	69724.1	90787.5	136753	108065	160522	110584	157502	192336	C00255	ko00740,ko01100,ko01110,ko01240,ko02010
pmn001427	471.348	471.24	472.355	C30H48O4	[M-H]-	Jujubogenin	Terpenoids	Triterpene	54815-36-0	3	58970.9	48981.9	54480.9	37616.2	42906.2	38836.4	34843.1	24599.1	29065.7	12467.6	21271.8	13063.8	9664.05	12820	10798.7	11381.3	11116.7	15589.6	36391.7	21692.4	26171.8	-	-
pme1021	177.14	99	178.048	C6H10O6	[M-H]-	D-Glucono-1,5-lactone	Others	Saccharides	90-80-2	3	77811.7	68173.8	45555.6	45381.5	34968.8	69243	74588.3	92002.3	71073.5	110887	94839.5	145502	85099.2	58309.2	127688	43772.1	75937.2	26163.5	37443.2	52056.3	65087.2	C00198	ko00030,ko01100,ko01110,ko01200
HJN010	597.218	387.144	598.226	C28H38O14	[M-H]-	Ligraminol B	Lignans and Coumarins	Lignans	1335126-25-4	2	73019	53221.9	58327.5	104112	84379.2	96644.7	65139.6	109927	72662.9	757405	1.20831e+06	1.42479e+06	1.22058e+06	1.07161e+06	1.43835e+06	1.33589e+06	1.10376e+06	1.52021e+06	386185	616316	666895	-	-
HJKP000649	136.071	91.0544	135.068	C8H9NO	[M+H]+	N-benzylformamide	Alkaloids	Alkaloids	6343-54-0	2	177919	185765	201103	1.36803e+06	1.65246e+06	1.72764e+06	1.10795e+06	1.01091e+06	795250	1.23444e+06	1.42021e+06	1.41242e+06	1.11178e+06	911780	1.28272e+06	1.09511e+06	1.16243e+06	1.32792e+06	727340	1.15324e+06	751500	C15561	-
Lmzn001582	387.166	207.102	388.174	C18H28O9	[M-H]-	5'-Glucosyloxyjasmanic acid	Phenolic acids	Phenolic acids	-	3	96418.7	78950.8	62968.9	106084	87599.3	89660.2	427632	548001	418407	88266.9	114547	146075	129880	141161	122671	333082	309062	349691	185989	233352	318477	-	-
NK10246260	162.055	116.049	161.048	C9H7NO2	[M+H]+	2,4-Dihydroxyquinoline	Alkaloids	Quinoline alkaloids	86-95-3	3	197069	264010	317912	180190	132302	208004	110458	105123	149067	74593.1	37692.4	60349.7	65548.2	36225.4	80327.3	81615.8	97960.6	70727.4	102800	127855	175602	C16716	ko00996
HJN083	521.202	359.15	522.211	C26H34O11	[M-H]-	Lariciresinol-4'-O-glucoside	Lignans and Coumarins	Lignans	143663-00-7	3	1.65605e+06	1.37454e+06	1.67509e+06	2.07259e+06	1.50559e+06	1.94025e+06	3.20947e+06	4.22721e+06	3.88499e+06	297731	359749	405980	1.85779e+06	1.74302e+06	2.08483e+06	2.23734e+06	2.12412e+06	1.97929e+06	1.81238e+06	1.65471e+06	2.69989e+06	-	-
pmp000120	463.123	427.1	462.116	C22H22O11	[M+H]+	Diosmetin-6-C-glucoside	Flavonoids	Flavones	-	2	51271.8	43374.3	39332.7	15049.4	16426.8	21524.5	34681	19472.9	22895.5	609276	666616	622200	264121	301254	296992	147940	236285	157304	139639	244993	191558	-	-
mws1077	355.102	193.049	354.095	C16H18O9	[M+H]+	Scopoletin-7-O-glucoside (Scopolin)	Lignans and Coumarins	Coumarins	531-44-2	3	5738.28	25489	25265.5	141400	152534	117318	215719	192717	205169	8062.68	40181.8	29574.4	46852.7	29375	34541.5	67519.5	93076.1	71978.8	53938.5	68066	92778.9	C01527	ko00999,ko01110
pmb3079	300.049	96.9	301.056	C8H16NO9P	[M-H]-	N-Acetyl-D-glucosamine-1-phosphate	Others	Saccharides	6866-69-9	3	90895.9	70692.5	88464	109018	107066	86019	107011	118174	107980	85831.2	93865.7	97241.5	38544.1	38345.9	49703.1	74079	49746.2	82330.6	57921.2	88050.3	102656	C04256	-
pmb2657	289.1	97.1	290.123	C10H18N4O6	[M-H]-	Argininosuccinic acid	Organic acids	Organic acids	2387-71-5	3	327847	307069	178208	195796	240031	205821	166809	213528	162256	225442	308298	343238	285727	294728	319538	291419	207110	301192	237056	213688	352450	C03406	ko00220,ko00250,ko01100,ko01110,ko01230
Hmpn005101	451.123	289.07	452.131	C21H24O11	[M-H]-	Sieboldin	Flavonoids	Chalcones	18777-73-6	2	32590.7	37376.6	29981.9	61022.7	51902.6	44898.2	32932.4	48400.5	34282.2	43953.2	34667.6	37281.9	104959	93107.3	118062	44290	43582.7	48760.7	46799.2	30963.4	55233.8	-	-
Lmjp003589	829.202	287.05	828.196	C35H40O23	[M+H]+	Kaempferol-3-O-(2''-apiosyl-4''-glucosyl-6''-malonyl)Glucoside	Flavonoids	Flavonols	-	1	9	9	9	9	9	9	9	9	9	1.43117e+07	1.50279e+07	1.39936e+07	9.31154e+06	9.79691e+06	9.28298e+06	4.12071e+06	4.74926e+06	3.77793e+06	3.87416e+06	6.44238e+06	4.36623e+06	-	-
pme2828	140	99	139.027	C6H5NO3	[M+H]+	4-Nitrophenol	Phenolic acids	Phenolic acids	100-02-7	3	891100	1.37371e+06	1.46491e+06	3.97333e+06	8.24151e+06	6.13207e+06	3.04371e+07	2.53504e+07	2.51014e+07	2.97125e+06	2.19316e+06	944659	1.72389e+07	9.4543e+06	1.57601e+07	2.07006e+07	1.80054e+07	1.44423e+07	2.33026e+06	4.08598e+06	3.03706e+06	C00870	-
Lmjp003295	479.118	317.073	478.111	C22H22O12	[M+H]+	6-Methoxykaempferol-3-O-glucoside	Flavonoids	Flavonols	63422-27-5	3	2.77534e+07	2.5262e+07	2.83413e+07	709409	1.2516e+06	597045	328671	406383	338323	4.9458e+06	4.6691e+06	5.3013e+06	777305	980988	928331	179101	591386	250211	5.41395e+06	8.47883e+06	9.68948e+06	-	-
MWS1962	153.127	83.0474	152.12	C10H16O	[M+H]+	cis-Citral	Organic acids	Organic acids	5392-40-5	3	21666.3	22752.4	21904.6	57010	35705.3	49706.3	39566.6	44602.7	42780.2	53801.8	46265.8	55407	43010.2	99276.6	50159.5	54321.2	52668.9	59260.5	56611.4	51056.2	84602.6	C09847	ko01110
Zahp003766	597.145	303.052	596.138	C26H28O16	[M+H]+	Quercetin 3-O-glucoside 7-O-xyloside	Flavonoids	Flavonols	-	2	1.24227e+06	642946	884050	112669	95369.1	41712.5	14435.2	8873.77	10372.3	170070	202424	162875	45025.2	29398.1	38373.8	10146	1613.39	10448.5	335576	384765	214375	-	-
Lmdp004892	535.108	287.055	534.101	C24H22O14	[M+H]+	Kaempferol-3-O-(6''-malonyl)galactoside	Flavonoids	Flavonols	-	2	9.33924e+07	8.47116e+07	8.97384e+07	6.92193e+06	8.51506e+06	1.06836e+07	2.07923e+06	2.27586e+06	1.75329e+06	1.22297e+06	1.47491e+06	696967	1.18075e+06	1.51623e+06	1.22605e+06	363374	302190	313769	2.59356e+07	4.29653e+07	4.60628e+07	-	-
pmb2799	295.228	195.2	296.235	C18H32O3	[M-H]-	12,13-Epoxy-9-Octadecenoic Acid	Lipids	Free fatty acids	6799-85-5	3	10027.6	10471.2	9691.89	7217.1	4234.89	4996.37	4379.2	8585.32	5728.41	1812.69	3103.05	4766.71	2663.3	4852.7	2493.54	3482.85	2748.13	2985.41	4428.97	3420.39	6029.18	C14826	ko00591,ko01100
Smnp001385	395.13	275.09	394.126	C19H22O9	[M+H]+	Aloesin	Others	Chromone	30861-27-9	2	34185.4	37165.2	33222	39718.3	42685.6	36917.2	21166.4	23245.9	33779.7	47037.2	32411.4	56108.3	39945.5	29933.9	43673	41120.8	33356.8	33494.9	29297.3	42216.4	52951.5	C08994	-
pmb2795	177	145	178.063	C10H10O3	[M-H]-	4-Methoxycinnamic acid	Phenolic acids	Phenolic acids	830-09-1	3	20277.4	16880.7	17720.3	8640.59	7932.29	6506.8	2951.38	4384.78	3405.99	4067.43	4773.16	3407.29	5782.37	8720.46	6357.79	2213.46	1882.52	3542.55	4214.84	6460.56	7649.36	-	-
mws4175	175.025	85.0288	176.032	C6H8O6	[M-H]-	D-Glucurono-6,3-lactone	Others	Saccharides	32449-92-6	2	32982.9	21836.1	36155.5	549872	709054	524787	555845	841636	582950	114134	177581	208348	1.82971e+06	1.8373e+06	1.92073e+06	1.74138e+06	1.48773e+06	1.87286e+06	519961	416307	729405	C02670	ko00053,ko01100
Lmqn000213	665.215	341.109	666.222	C24H42O21	[M-H]-	Stachyose	Others	Saccharides	470-55-3	3	6994.66	9981.94	15313.7	7184.38	3529.16	5699.82	6673.91	9006.25	6303.29	11497.8	6187.39	9575.59	9166.51	9480.44	6551.8	3461.71	9516.76	6477.69	8328.96	12513.1	7421.31	C01613	ko00052,ko01100
mws1521	285.098	121.029	286.105	C13H18O7	[M-H]-	Salicin	Phenolic acids	Phenolic acids	138-52-3	3	322733	318521	288686	125568	95647.6	134093	83546.6	106987	84851.5	93868	110649	130545	85380	116606	80589	55789.7	61653.6	56965.1	90732.8	100093	152344	C01451	ko00010
HJN093	451.089	313.054	452.095	C20H20O12	[M-H]-	2-O-Salicyl-6-O-Galloyl-D-Glucose	Phenolic acids	Phenolic acids	-	3	422689	306204	346578	212889	198083	179542	105752	163669	86044	162623	181551	177357	100705	103981	93802	72964.2	62866.4	52753.1	149821	120359	211817	-	-
MWSHY0189	433.113	271.066	432.106	C21H20O10	[M+H]+	Apigenin-7-O-glucoside(Cosmosiin)	Flavonoids	Flavones	578-74-5	2	7.53242e+06	6.78766e+06	7.81353e+06	242936	239673	193357	49622.7	60730.5	49577.6	95452.9	97749.9	92058.2	23849.7	30649	17029.2	23121.1	26250.7	11208.9	992216	1.08951e+06	1.66782e+06	C04608	ko00944
MWS20148	433.113	271.074	432.106	C21H20O10	[M+H]+	Apigenin-4'-O-glucoside	Flavonoids	Flavones	-	3	7.53242e+06	6.78766e+06	7.81353e+06	242936	239673	193357	49622.7	60730.5	49577.6	95452.9	97749.9	92058.2	23849.7	30649	17029.2	23121.1	26250.7	11208.9	992216	1.08951e+06	1.66782e+06	-	-
Jmzn003343	521.202	329.14	522.21	C26H34O11	[M-H]-	Saikolignanoside A	Lignans and Coumarins	Lignans	-	2	525372	459601	433821	599831	585237	487220	1.01285e+06	1.47358e+06	1.19001e+06	70481.7	153743	92709.5	517796	533627	481813	561003	434476	432186	548571	396634	724239	-	-
Hmyn001360	299.113	59.0128	300.135	C18H20O4	[M-H]-	Doitungbiphenyl A	Phenolic acids	Phenolic acids	-	3	64774.2	54147.1	44575.8	75868.5	70915.7	49223	86298.2	145187	97551.9	39797.1	39350.1	55510.3	46090.4	51029.3	63547.5	55148.8	45795.1	55612	52406.8	63519.5	92034.7	-	-
pme2598	167.035	123.04	168.042	C8H8O4	[M-H]-	3,4-Dihydroxybenzeneacetic acid	Phenolic acids	Phenolic acids	102-32-9	3	1.18274e+06	1.12801e+06	1.07651e+06	1.33667e+06	1.32431e+06	1.19606e+06	254538	328385	270465	633384	784697	814657	243872	256380	244484	111654	103488	74640.4	490005	554460	841132	C01161	ko00350,ko01100
pmb3074	337.093	191.05	338.1	C16H18O8	[M-H]-	5-O-p-Coumaroylquinic acid	Phenolic acids	Phenolic acids	1899-30-5	2	882289	822259	926852	248530	201194	187808	218418	243221	238021	7.08965e+06	9.00071e+06	8.73026e+06	2.0719e+06	1.84963e+06	2.2949e+06	515370	420282	650068	1.52136e+06	1.78384e+06	2.65263e+06	C12208	ko00940,ko00941,ko00945,ko01110
pmb0565	509.129	347.076	508.122	C23H24O13	[M+H]+	Syringetin-3-O-glucoside	Flavonoids	Flavonols	40039-49-4	3	200215	112437	105949	239567	213117	148858	433925	359090	344792	177693	139011	169799	260228	427200	272857	266656	449066	218152	167429	295506	202651	-	-
Qahn004265	461.18	299.127	462.189	C24H30O9	[M-H]-	Magnolignan A-2-O-glucoside	Lignans and Coumarins	Lignans	-	2	92723.4	57009.4	122895	323973	329751	315419	215690	300361	210804	105152	142102	131023	21063.8	23592.4	28419.1	13549.8	21006.4	18134.8	134355	100439	183108	-	-
pmn001553	315.108	153.057	316.116	C14H20O8	[M-H]-	Cimidahurinine	Phenolic acids	Phenolic acids	142542-89-0	3	119828	165303	121584	146177	124533	145518	59708	121931	64003.9	180163	177890	172520	100161	107097	91233.7	55683.3	54634.8	53810.4	58141.3	108346	95647	-	-
Zmyn000230	147.029	57.0344	148.037	C5H8O5	[M-H]-	2-Dehydro-3-deoxy-L-arabinonate	Others	Saccharides	-	3	37997.8	66190.3	24778	370203	404303	307677	252144	514165	409304	79330.4	683488	592753	412672	494162	502848	320359	344006	330225	279641	199700	368518	C00684	ko00053,ko01100
Lmmn002260	551.213	389.167	552.221	C27H36O12	[M-H]-	5'-Methoxyisolariciresinol-9'-O-glucoside	Lignans and Coumarins	Lignans	-	2	211327	179520	183098	178021	246659	210717	475406	605170	513831	126398	206319	162672	101408	242271	212721	143335	167124	231422	200193	191424	318390	-	-
pmb0492	584.275	325	583.268	C34H37N3O6	[M+H]+	N',N'',N'''-p-Coumaroyl-cinnamoyl-caffeoyl spermidine	Alkaloids	Phenolamine	-	3	1.04457e+06	778120	900699	430707	349793	404565	170104	195012	182064	639858	604121	660617	303764	259628	330287	210208	227263	235645	258144	483080	383204	-	-
mws2186	435.092	303	434.085	C20H18O11	[M+H]+	Avicularin(Quercetin-3-O-α-L-arabinofuranoside)	Flavonoids	Flavonols	572-30-5	3	29154.2	33326.6	35952.9	9	9	9	9	9	9	114313	102627	117418	60241.4	7091.25	77130.2	9	15201.4	5862.94	20773.1	38980.9	33987	-	-
mws1397	441.083	169	442.09	C22H18O10	[M-H]-	Epicatechin gallate	Flavonoids	Flavanols	1257-08-5	3	306470	305931	267607	238695	199553	186412	159578	128736	141031	179625	192378	160472	220056	177602	171636	135198	107038	354772	316523	233253	171991	-	-
Lmsn000381	341.109	89.0244	342.116	C12H22O11	[M-H]-	D-Maltose	Others	Saccharides	69-79-4	1	662308	1.26397e+06	928846	512182	592627	387157	861009	2.50206e+06	843024	1.32384e+06	2.45547e+06	2.21927e+06	8.83037e+06	5.46174e+06	4.69566e+06	8.90411e+06	1.11864e+07	8.51781e+06	2.01103e+06	3.66293e+06	2.62439e+06	C01971	-
Lmsp003252	641.171	317.066	640.164	C28H32O17	[M+H]+	Isorhamnetin-3-O-sophoroside	Flavonoids	Flavonols	-	3	955163	1.09016e+06	1.02328e+06	59315.8	52300.1	72967.2	34303.6	27848.4	52114.1	88641.2	102582	148341	26018.9	16855.3	39021.2	16018.1	18910.1	24546.9	298420	330136	176330	-	-
Hmhn002787	443.192	161.04	444.2	C21H32O10	[M-H]-	(1'R,3R,5R,8'S)-Dihydrophaseic acid-O-β-D-glucoside	Phenolic acids	Phenolic acids	-	3	56915.1	67028.9	52282.8	110826	122023	98877.1	124279	158041	133461	84087.4	140663	122745	217699	203413	241676	371489	353980	337807	120647	123400	200828	-	-
ML10171848	147.03	85.0291	148.037	C5H8O5	[M-H]-	D-Arabinono-1,4-lactone	Others	Saccharides	2782-09-4	3	227057	199168	318936	86049.5	95527.8	104909	88703.2	70168.9	54702.7	160081	279982	254554	102813	97869.2	97925.2	62148.6	61418.2	61475.8	60651.4	115439	101104	C00652	ko00053,ko01100
mws2218	195.088	83.0604	194.08	C8H10N4O2	[M+H]+	Caffeine	Alkaloids	Alkaloids	58-08-2	1	153915	162727	369009	17687.7	49749.5	43355.8	14769.9	32072.8	34769.9	28286.3	45627.3	52583.8	60938	33538.5	39133	47666.3	43244.7	96358	71472.7	132771	130163	C07481	ko00232,ko01100,ko01110
Lmsp003853	919.25	303.051	918.243	C42H46O23	[M+H]+	Quercetin-3-O-(6''-O-p-coumaroyl)sophoroside-7-O-rhamnoside	Flavonoids	Flavonols	-	3	87159.7	36637.3	74758.4	23334.9	23002.5	39531.9	9	9	9	1353.46	858.558	11343.7	9	2701.38	7484.24	9	9	9	23268.5	18855.6	12061.2	-	-
pmb3142	299.1	137.1	300.084	C13H16O8	[M-H]-	Salicylic acid-2-O-glucoside	Phenolic acids	Phenolic acids	10366-91-3	3	9.7357e+06	1.00522e+07	8.96561e+06	472829	465564	560665	413112	341088	340989	2.17354e+06	1.69473e+06	1.60063e+06	690981	916224	799177	229699	248575	200637	1.16168e+06	2.23637e+06	1.72026e+06	-	-
Wmzn000227	145.062	109.041	146.058	C6H10O4	[M-H]-	2,2-Dimethylsuccinic acid	Organic acids	Organic acids	597-43-3	2	39231.6	27995.3	43084.2	491558	668154	751109	592661	614685	554861	279884	237625	236458	241260	265612	254785	336260	409244	273666	229719	352888	446523	-	-
mws1333	341.109	113.022	342.116	C12H22O11	[M-H]-	Melibiose	Others	Saccharides	585-99-9	1	1.59323e+06	1.44533e+06	1.41405e+06	1.65743e+06	1.61941e+06	998536	1.72563e+06	3.49728e+06	2.34122e+06	1.24197e+06	2.76433e+06	2.61259e+06	7.3744e+06	1.08375e+07	5.85692e+06	8.75712e+06	7.9358e+06	9.82275e+06	5.12062e+06	3.78886e+06	7.188e+06	C05402	ko00052,ko01100,ko02010
pme3351	144.1	126	145.074	C6H11NO3	[M-H]-	Allysine(6-Oxo DL-Norleucine)	Amino acids and derivatives	Amino acids and derivatives	1962-83-0	3	96235.9	97479.9	137941	94418.5	107779	111212	137643	159589	125100	84964.2	106838	89209.4	129432	103951	111090	123851	107593	105101	73319.8	77267.6	126514	C04076	ko00300,ko00310,ko00960,ko01100,ko01110,ko01230
pmb2507	213.1	97	214.024	C5H11O7P	[M-H]-	2-Deoxyribose-1-phosphate	Nucleotides and derivatives	Nucleotides and derivatives	17210-42-3	3	659725	657647	889521	286621	297567	345864	140106	134846	127420	823492	509365	462896	118084	144561	108093	108113	102917	91662.6	228417	414112	268943	C00672	ko00030,ko00240,ko01100
Lmjp003231	495.113	333.071	494.106	C22H22O13	[M+H]+	Patuletin-3-O-glucoside	Flavonoids	Flavonols	-	3	48551.6	102574	75479.2	43760.5	66595.7	67266.3	38897.4	47433.6	43283.6	55971.1	63904.8	60042.2	103457	47317.3	72291.6	43649.6	33835.6	52355.1	57094.7	66739.9	103411	-	-
HJAP005	495.113	333.068	494.106	C22H22O13	[M+H]+	Laricitrin-3-O-glucoside	Flavonoids	Flavonols	39986-90-8	3	48551.6	102574	75479.2	43760.5	66595.7	67266.3	38897.4	47433.6	43283.6	55971.1	63904.8	60042.2	103457	47317.3	72291.6	43649.6	33835.6	52355.1	57094.7	66739.9	103411	-	-
pme2550	173.016	137	174.016	C6H6O6	[M-H]-	Cis-Aconitic acid	Organic acids	Organic acids	585-84-2	3	158008	150877	159461	139677	153460	141103	104437	118333	99432.6	139416	133984	164704	126992	98066.2	98228.4	156326	163322	170825	112394	202511	128388	C00417	ko00020,ko00630,ko00660,ko01100,ko01110,ko01210
mws0582	322.107	130	321.099	C11H19N3O6S	[M+H]+	S-(Methyl)glutathione	Amino acids and derivatives	Amino acids and derivatives	2922-56-7	3	132569	108121	129676	875863	873417	713653	865055	1.45542e+06	957532	82755.6	70603	82770.6	155297	140351	210057	277995	289517	396499	683312	599194	342700	C11347	-
mws0628	121.029	92	122.037	C7H6O2	[M-H]-	4-Hydroxybenzaldehyde	Phenolic acids	Phenolic acids	123-08-0	3	220038	215532	195671	207722	249571	195863	172488	223765	163734	129082	142217	152891	112087	98927.9	125280	109547	93176.2	125261	150919	106431	207868	C00633	ko01100
Lmqn000780	606.076	384.985	607.082	C17H27N3O17P2	[M-H]-	Uridine 5'-diphospho-N-acetylglucosamine	Nucleotides and derivatives	Nucleotides and derivatives	528-04-1	3	59024.5	51826.2	58756.9	60290.4	57679.2	57330.4	71611.7	64459.9	71911.3	84264.7	64306.5	69082.1	24624.7	26154.2	26504.7	42336.5	60555.5	55799.2	29792.7	59886.5	51326.4	C00043	ko00520,ko01100,ko01250
mws0463	301.072	164	302.079	C16H14O6	[M-H]-	Hesperetin	Flavonoids	Flavanones	520-33-2	3	1534.28	1378.56	1101.77	9	9	9	1956.05	1923.07	2576.89	3510.15	4914.75	6173.49	4762.03	4269.57	4913.98	1442.71	2026.56	1952.73	1796.94	2103.52	3297.22	C01709	ko00941
Lmjp003834	523.181	177.055	522.174	C25H30O12	[M+H]+	6-O-p-Methoxycinnamoylcatalpol	Terpenoids	Monoterpenoids	121710-02-9	3	31904.8	19049.3	19334.7	561250	392291	845044	933214	1.99716e+06	1.8932e+06	316783	452214	492109	10722.3	17091	16836.9	24981.2	9	9425.64	351004	592769	339347	-	-
Zmzn000079	199.002	78.9585	200.009	C4H9O7P	[M-H]-	D-Erythrose-4-phosphate	Others	Saccharides	585-18-2	3	79966.3	72932.4	96410.2	142538	169938	262119	180234	217545	181717	148810	195954	211299	282575	237952	243387	366030	280287	387912	205368	149066	296147	C00279	ko00030,ko00400,ko00710,ko00750,ko01100,ko01110,ko01200,ko01230,ko01240
mws0262	149.009	87	150.016	C4H6O6	[M-H]-	L-Tartaric acid	Organic acids	Organic acids	87-69-4	3	53456.8	67499	94739.4	107343	80525.8	107208	70128.3	65878.9	56474	59071.2	69962	70909.7	97455.6	109087	86415.1	76245.2	104271	115709	46383.4	85701.3	95783.4	C00898	ko00630,ko01100
Hmcp001658	727.171	479.11	726.164	C31H34O20	[M+H]+	Isorhamnetin-3-O-(6''-malonyl)glucoside-7-O-glucoside	Flavonoids	Flavonols	-	2	268766	372167	222280	9	9	9	40592.9	41536.5	34844	47494.3	128158	166071	32585.4	40424.2	30175.3	127612	62518.9	97622.8	71700.6	148327	114718	-	-
Lmfn004093	435.13	315.088	436.137	C21H24O10	[M-H]-	Phloretin-4'-O-glucoside (Trilobatin)	Flavonoids	Chalcones	4192-90-9	3	114913	140449	155917	14842.5	35222.6	18303.6	27230.2	44401.1	38656.7	86043.8	65832.8	81044.9	65685.7	109330	55674.3	64763.1	49301.5	99862.6	76569.5	117586	60620.3	-	-
Wmhn001575	337.057	175.023	338.1	C16H18O8	[M-H]-	1,4,8-Trihydroxynaphthalene-1-O-glucoside	Quinones	Quinones	-	3	65828.8	77349.3	81446	73842.3	94009.4	57698.7	136376	153747	109717	17115	21978.9	12540	3238.05	22438.2	7284.03	6497.91	4764.79	3657.96	40127.3	34508.1	64849	-	-
Lmbn005443	293.212	235.172	294.219	C18H30O3	[M-H]-	13-KODE; (9Z,11E)-13-Oxooctadeca-9,11-dienoic acid	Lipids	Free fatty acids	54739-30-9	3	2520.71	590.977	2637.96	5197.5	5270.28	4070.68	7996.26	11961.8	9957.66	9	9	9	4682.32	3896.14	2585.88	7638.9	8112.63	8836.83	3761.87	3394.6	6246.54	C14765	ko00591
pmn001669	237.077	147	238.084	C12H14O5	[M-H]-	Methyl sinapate	Phenolic acids	Phenolic acids	20733-94-2	3	2565.13	2639.92	2439.9	2168.18	2281.81	2241.42	14257.1	23776.7	20279.6	9	9	9	5474.22	5970.49	4477.66	9427.7	7020.17	11186.7	5940.3	8391.53	12166.5	-	-
pmb2497	197	153	198.053	C9H10O5	[M-H]-	4-Hydroxy-3-methoxymandelate	Phenolic acids	Phenolic acids	55-10-7	3	200912	138769	213121	734139	740826	639765	588723	792839	591514	457245	576523	629645	610271	616998	612321	547926	431509	609357	460638	400090	758942	C05584	ko00350,ko01100
Lmsp003655	521.202	131.049	520.194	C26H32O11	[M+H]+	Dehydrodiconiferyl alcohol-gamma'-O-glucoside	Phenolic acids	Phenolic acids	-	1	88349.6	106116	106123	99355.1	104883	125285	73411.3	67492.4	103659	32164.8	29518.9	13672.7	29354	46906.6	44491	44884.8	29726	23521.5	32726.7	57745.1	70808.5	-	-
Lhmp121004	521.201	131.049	520.194	C26H32O11	[M+H]+	Symplocosin	Lignans and Coumarins	Lignans	11042-30-1	2	88349.6	106116	106123	99355.1	104883	125285	73411.3	67492.4	103659	32164.8	29518.9	13672.7	29354	46906.6	44491	44884.8	29726	23521.5	32726.7	57745.1	70808.5	-	-
pme3096	118	74	119.022	C3H5NO4	[M-H]-	Aminomalonic acid	Organic acids	Organic acids	1068-84-4	3	919769	1.93893e+06	1.07595e+06	871434	605850	616186	623310	593859	635069	954353	861474	652049	668109	690047	717358	703245	896586	913585	439603	424343	773612	C00872	-
mws4085	223.061	193	224.069	C11H12O5	[M-H]-	Sinapic acid	Phenolic acids	Phenolic acids	530-59-6	3	4803.89	12283.8	5215.63	12759.4	14131.9	22953.6	57943.3	76843.7	61068.3	8224.31	6394.02	10371.4	22269.6	26854.1	14366.3	46458.6	37918.5	54596.6	19555.2	11473.4	25058.9	C00482	ko00940,ko01100,ko01110
MWStz254	302.15	121.066	301.143	C16H19N3O3	[M+H]+	Isofebrifugine	Alkaloids	Piperidine alkaloids	32434-44-9	3	51674.6	14591.2	8629.91	256492	159666	190826	767523	846169	1.34077e+06	11001.5	55476	13598.6	16457.7	30092.4	9002.28	17178.1	59724.5	45421.8	163395	164054	295601	C10698	-
MWS3149	151.041	107.052	152.047	C8H8O3	[M-H]-	3-Methoxybenzoic acid	Phenolic acids	Phenolic acids	586-38-9	3	6484.03	6520.28	8089.33	13978.5	10316.7	14098.1	8828.02	15005	10358.2	3284.79	2337.2	3175.97	5228.77	3194.53	2316.58	3375.99	3477.7	2067.33	5713.52	5274.75	9930.63	-	-
Lmqn000351	325.114	59.0139	326.121	C12H22O10	[M-H]-	Rutinose	Others	Saccharides	90-74-4	2	2.35231e+06	946568	1.33836e+06	1.90568e+06	1.94329e+06	2.17958e+06	2.54332e+06	2.41286e+06	3.34302e+06	2.56581e+06	2.00509e+06	2.40504e+06	1.13522e+06	914254	924659	952714	1.28075e+06	1.07091e+06	969790	2.11752e+06	1.99303e+06	C08247	-
Zmyn004548	291.197	235.174	292.204	C18H28O3	[M-H]-	12-Oxo-phytodienoic acid	Lipids	Free fatty acids	85551-10-6	3	5520.93	5907.3	6179.97	13323.1	13241.5	9922.52	12115.1	17818.9	9998.07	1820.86	1726.09	1690.48	7100.67	6645.08	7861.26	10039.3	7654.67	11224.9	6584.57	6321.16	11819.7	C01226	ko00592,ko01100,ko01110
Hmln002199	505.101	300.033	506.107	C23H22O13	[M-H]-	Quercetin-3-O-(6''-O-acetyl)galactoside	Flavonoids	Flavonols	-	2	8.78524e+06	1.92767e+07	1.66818e+07	388399	850125	459481	56333.7	119890	68065.7	916592	1.99304e+06	1.82793e+06	241738	164816	272384	16749.9	25803.5	20212.6	5.73748e+06	3.4502e+06	7.68212e+06	-	-
mws2368	137.061	119.05	138.068	C8H10O2	[M-H]-	Tyrosol; 4-Hydroxyphenylethanol	Phenolic acids	Phenolic acids	501-94-0	3	24735	23726.5	32092.2	12072	7341.44	9408.84	3076.42	9111.27	17860.1	11354.4	14880.9	23073.6	13795	12458.9	11639.2	9761.8	3883.69	13285.6	9514.35	15501.2	21216.2	C06044	ko00350,ko01100
Zmhn000563	343.104	197.047	344.111	C15H20O9	[M-H]-	Syringic acid 4-O-rhamnoside	Lignans and Coumarins	Lignans	-	3	90121	76243.5	103484	65704	73851.9	45888.4	30422	53656.4	41533.9	20116.2	31468.7	39865.9	25560.3	26847.3	23114.4	11746.3	19888.7	16324.8	40466.7	25120.6	55893.4	-	-
mws0854	163	59.01	164.069	C6H12O5	[M-H]-	Rhamnose	Others	Saccharides	3615-41-6	3	9	9	9	53024.3	47334.7	49524.9	60813.2	79609.6	64907	49285.3	46680.4	41963.9	75114.9	98683.4	78193.3	108404	141299	90411.5	44260	83018.6	45819.7	C00507	ko00051,ko01100
pmb2855	307	145	308.122	C11H20N2O8	[M-H]-	L-Glutamine-O-glycoside	Amino acids and derivatives	Amino acids and derivatives	-	3	26828.8	62337.4	37799.9	264018	274827	289595	215703	237771	244002	234206	141816	173090	98625.7	90881	114445	108614	107205	160195	104357	117885	204303	-	-
mws0976	243.062	153	244.07	C9H12N2O6	[M-H]-	β-Pseudouridine	Nucleotides and derivatives	Nucleotides and derivatives	1445-07-4	3	89430.7	158818	103918	41304.6	42309	35325.1	38194.2	49554.3	39968	30791.6	48791.1	45121	34129.6	27911.6	23657.3	26892.8	25455	10579.6	25057.7	33166.3	52615	C02067	ko00240,ko01100
Lmtp003079	609.181	301.071	609.181	C28H33O15+	[M]+	Peonidin-3-O-rutinoside	Flavonoids	Anthocyanidins	-	3	7691.96	750.921	1322.78	9	9	9	3481.78	1861.39	3390.31	69797.7	47644.8	74298.8	3272.17	2658.56	8558.08	10051.5	6661.35	950.507	20945.4	11686.4	10943.2	-	-
MA10039641	341.109	89.0246	342.116	C12H22O11	[M-H]-	Lactobiose	Others	Saccharides	63-42-3	1	1.06894e+06	788023	657999	1.62295e+06	469365	939502	1.28287e+06	4.50726e+06	1.49245e+06	1.01033e+06	1.96748e+06	2.20526e+06	8.07447e+06	8.01799e+06	4.81246e+06	5.88929e+06	6.70128e+06	1.40495e+07	5.14645e+06	2.29513e+06	5.04399e+06	C00243	ko00052,ko01100,ko02010
Wbtp004753	303.048	229.047	302.043	C15H10O7	[M+H]+	1,2,3,7,8-pentahydroxy-6-methylanthracene-9,10-dione	Flavonoids	Other Flavonoids	-	2	32978.3	9	40005	1526.45	9	5277.41	17267.9	7892.59	5364.36	1.816e+06	739596	1.31039e+06	282380	417603	471962	50166.4	69561	21041.2	232018	464776	265945	-	-
Lmgn001670	137.027	108.023	138.032	C7H6O3	[M-H]-	Salicylic acid	Phenolic acids	Phenolic acids	69-72-7	3	76339.8	87517.2	98774.5	25502.4	28112.9	15226.8	30081.3	43798.4	23490	31178.1	53834.7	51211.2	20929.7	30892	25005.3	14982.5	12481.7	13714.1	38494.6	30447.9	63643.6	C00805	ko00996,ko01100,ko01110,ko04075
Wacn002104	531.095	189.005	532.106	C21H24O16	[M-H]-	2-O-(1'-O-glucosylCaffeoyl)hydroxycitric Acid	Phenolic acids	Phenolic acids	-	2	32593.7	27012.4	26087.5	52076.2	43129.5	43663	50660.2	69031.9	67295.7	30917.8	46034.7	51586.7	186887	202767	177225	180795	139314	209780	120784	82772.7	184127	-	-
pmb2857	308.1	146.1	309.106	C11H19NO9	[M-H]-	L-Glutamic acid-O-glycoside	Amino acids and derivatives	Amino acids and derivatives	-	3	14338	28284.7	22184.2	55528.3	49811.7	52367.8	39562.4	42034	51634.4	38515.2	39997.5	64823	34384.7	26938	32338.4	37356.5	32198.2	37498.5	17254.7	33106.9	41126.8	-	-
mws5038	341.109	89.0249	342.116	C12H22O11	[M-H]-	Isomaltulose	Others	Saccharides	13718-94-0	3	1.35083e+06	1.08574e+06	1.11279e+06	1.17758e+06	1.30916e+06	1.1085e+06	4.34737e+06	2.29643e+06	3.69376e+06	859724	2.2531e+06	1.11935e+06	3.80225e+06	1.68486e+06	2.72288e+06	4.36438e+06	3.21434e+06	2.10014e+06	2.45152e+06	2.36395e+06	4.59523e+06	C01742	-
Qmyp101435	531.279	147.065	530.273	C26H42O11	[M+H]+	Melongenaterpene L	Terpenoids	Sesquiterpenoids	-	2	6629.4	4077.11	10532.4	6590.81	8203.32	8270.46	7665.72	10112.5	9006.16	345773	258591	281136	166575	179498	182115	164233	114131	116097	62313.5	131620	74274.3	-	-
pmb2653	649.1	145	650.227	C24H42O20	[M-H]-	DMelezitose O-rhamnoside	Others	Saccharides	-	3	24343.6	9344.6	4819.6	89881.3	82270.8	98527.9	73916.7	68009.2	82117.5	36299	55020.7	46334.5	19635	16664.9	30070.3	50688.5	47989.6	38577.4	21734.5	54377.3	45399.5	-	-
MWS1983	343.125	89.0254	344.132	C12H24O11	[M-H]-	Maltitol	Others	Saccharides	585-88-6	3	88144.9	44064.8	189354	30022.5	42452.2	47475.5	72348.1	71720.4	73411.7	65387.6	32593.8	41280.1	72242.4	57138.8	122243	219202	141344	100415	45082.4	52560.3	94567.7	-	-
pma0825	503	255	502.111	C24H22O12	[M+H]+	Chrysin-7-O-(6''-malonyl)glucoside	Flavonoids	Flavones	-	3	54748.2	78739.6	62530.4	40522.4	63127.8	52513.1	36963.9	42880	38576.6	4201.8	12329.2	11564.2	6241.47	2560.57	9	9599.14	33711.6	1906.23	49014.1	38230.5	83693.4	-	-
Lmzp003207	333.191	153.127	332.183	C16H28O7	[M+H]+	(3R,4R)-p-Menth-1-ene-3,4-diol-3-O-β-D-glucoside	Others	Alcohol compounds	-	2	32419.6	103062	55195.5	111846	137360	143952	77335.7	140711	107842	26597.6	7499.56	32159.6	9	9	9	22025.4	9525.1	11199.6	41392.2	48322.8	87160.6	-	-
Lmzp003064	333.191	153.127	332.183	C16H28O7	[M+H]+	(3R,4S,6R)-p-Menth-1-ene-3,6-diol-3-O-β-D-glucoside	Others	Alcohol compounds	-	2	32419.6	103062	55195.5	111846	137360	143952	77335.7	140711	107842	26597.6	7499.56	32159.6	9	9	9	22025.4	9525.1	11199.6	41392.2	48322.8	87160.6	-	-
Lmgn000188	89.0244	59.0139	90.0317	C3H6O3	[M-H]-	D-Lactic Acid	Organic acids	Organic acids	10326-41-7	3	57540.5	40409.9	57985.7	45943.2	61261.9	31570.4	51578.6	46935.8	61779.7	52158.8	78167.4	68068.3	44353.8	48544.3	52877.2	39477.2	52127.1	38198.9	36173.5	42467.2	77141.4	C00256	ko00620,ko01100
Lmbp006165	287.128	91.0542	286.12	C17H18O4	[M+H]+	6,7-cis-Dihydroxy-2-(2-phenylethyl)-5,6,7,8-tetrahydrochromone	Others	Chromone	-	3	109553	56836.3	98143.5	26189.1	26151.5	92818.6	31523.6	20150.9	23926.6	120056	133854	323573	751990	773180	773983	609226	867583	680469	162575	408923	400616	-	-
pma3724	369.1	177.1	368.111	C17H20O9	[M+H]+	1-O-Feruloylquinic acid	Phenolic acids	Phenolic acids	-	3	78008	109409	74908.8	62443.4	63339.5	39922.1	125260	126605	147213	120044	71060.1	107614	51600.5	47039.1	46487.5	76351.9	124423	98156.4	78496.6	73637.5	154877	-	-
mws0034	457.078	169.014	458.085	C22H18O11	[M-H]-	Epigallocatechin-3-gallate	Flavonoids	Flavanols	989-51-5	2	1.16203e+06	1.20791e+06	1.15025e+06	1.08712e+06	960230	762578	830063	673304	619632	717219	748498	912949	803142	790666	641569	683485	517537	1.54057e+06	1.96648e+06	1.09469e+06	859455	C09731	-
YC512112	325.176	163.123	324.168	C16H24O5N2	[M+H]+	Anabasine-glucoside	Alkaloids	Pyridine alkaloids	-	3	31433.7	33536.6	34686.2	54175.3	86094.4	101960	68600.5	39048.7	38335.7	46201.2	60637.7	40709	43880.5	15053	30685	37104	42276.8	29380.2	16771.6	43260.5	29052.2	-	-
Hahn000968	659.192	167.041	660.205	C32H36O15	[M-H]-	picroroside B	Others	Others	-	2	5233.42	6723	5174.06	7298.36	9090.52	9011.61	8631.04	11869.7	10892.2	7007.61	6201.83	6653.97	9	9	9	9	9	9	6886.28	4740.95	2617.9	-	-
pme2287	423.03	302	425.044	C12H19N4O7P2S+	[M-2H]-	Thiamine pyrophosphate	Others	Vitamin	136-08-3	3	18393.7	19594	9940.89	37354.1	48909	26388.2	30132.6	69677.7	35167.9	36204.3	57165.2	70253.7	46151.1	75580	76401.8	46957.6	55662.7	61922.1	27733.1	47944.1	72480.8	C00068	ko00010,ko00020,ko00280,ko00620,ko00640,ko00730,ko01100,ko01240
Lacp005171	371.205	133.098	370.199	C19H30O7	[M+H]+	3-(3'-Hydroxybutyl)-2,4,4-trimethylcyclohexa-2,5-dienone glucoside	Terpenoids	Sesquiterpenoids	-	2	43882.5	66947.4	42223.2	168019	116344	67222	139994	138859	184427	135926	196572	156732	115343	262436	268019	292072	132505	233993	142318	102215	246322	-	-
pmb2791	309.207	209.1	310.1	C18H30O4	[M-H]-	9-Hydroperoxy-10E,12,15Z-octadecatrienoic acid	Lipids	Free fatty acids	111004-08-1	3	30176.3	28827.7	51854.5	58074.3	77471.1	69344	75984	90958.4	64421.4	29009.9	51704.8	74906.6	46806.4	69197.2	82450.7	41611	63985.2	61356.8	48587.1	19302.1	29829.3	C16321	ko00592,ko01110
pmn001671	547.167	223.1	548.174	C23H32O15	[M-H]-	Furanofructosyl-α-D-(6-mustard acyl)glucoside	Phenolic acids	Phenolic acids	-	2	2690.45	6060.01	1610.86	32166.8	14648.3	19109.6	103128	127282	144797	898.233	3652.13	5162.89	20735.1	26731.6	22870.9	42328.6	43495.9	72473	17908.3	41856.2	50088.9	-	-
mws2220	457.078	169.02	458.085	C22H18O11	[M-H]-	Gallocatechin 3-O-gallate	Flavonoids	Flavanols	5127-64-0	2	1.46239e+06	1.38029e+06	1.08527e+06	1.07824e+06	1.10951e+06	1.03568e+06	898764	776881	798015	683149	758656	888035	873296	840814	761742	891262	585348	2.49501e+06	2.1318e+06	1.16001e+06	894874	-	-
Lmhp009464	466.293	325.274	465.286	C22H44NO7P	[M+H]+	LysoPE 17:1(2n isomer)	Lipids	LPE	-	1	27383.4	23914.7	23838.2	184530	154226	267735	89788.4	86736.4	91027	15622.8	15217.5	12027.9	6168.57	9344.9	5706.34	3542.94	3332.6	3093.43	37869.5	84070.7	40948.3	-	-
Lmdp003808	317.067	302.043	316.058	C16H12O7	[M+H]+	Azaleatin (5-O-Methylquercetin)	Flavonoids	Flavonols	529-51-1	2	59655.2	71906	70244.4	11341	19225.3	6403.38	2949.22	5230.45	5715.39	29436.9	50919.9	41196.4	9	9	9	4696.14	10944.6	6159.43	8693.5	19232.8	26602.9	C10022	-
Lmjp003206	759.199	303.05	758.191	C32H38O21	[M+H]+	Quercetin-3-O-Sambubioside-5-O-Glucoside	Flavonoids	Flavonols	-	3	9	9	9	9	9	9	6540.67	8701.58	9	15090.9	9435.89	8274.91	51733.9	33549.5	73800	7583.86	11458.6	28340.7	10897	20989.3	32193.2	-	-
